# Supplementary material for: Dichlorido[2,3,5,6-tetra­fluoro-4-(tri­fluoro­meth­yl)phenyl-κC 1]bis­(tri­methyl­phosphine-κP)cobalt(III)
Source: Acta Crystallogr Sect E Struct Rep Online. 2010 Apr 24;66(Pt 5):m574. doi: 10.1107/S1600536810014066 (PMC2979265; doi:10.1107/S1600536810014066)
Supplement: Supplementary file 1 [file e-66-0m574-sup1.cif]

##############################################################################
###                                                                        ###
###        Electronic paper (Acta Crystallographica Section E)             ###
###                                                                        ###
##############################################################################
#                                                                            #
# This CIF contains the data in a paper accepted for publication in Acta     #
# Crystallographica Section E. It conforms to the requirements of Notes      #
# for Authors for Section E, and has been peer reviewed under the auspices   #
# of the IUCr Commission on Journals.                                        #
#                                                                            #
# Full details of the Crystallographic Information File format               #
# are given in the paper "The Crystallographic Information File (CIF):       #
# a New Standard Archive File for Crystallography" by S. R. Hall, F. H.      #
# Allen and I. D. Brown [Acta Cryst. (1991), A47, 655-685].                  #
#                                                                            #
# The current version of the core CIF dictionary is obtainable from          #
# ftp://ftp.iucr.org/pub/cif_core.dic. The current version number is 2.4.    #
#                                                                            #
# Software is freely available for graphical display of the structure(s) in  #
# this CIF.  For information consult the CIF home page http://www.iucr.org/  #
# cif/home.html                                                              #
#                                                                            #
# This file may be used for bona fide research purposes within the           #
# scientific community so long as proper attribution is given to the journal # 
# article from which it was obtained.                                        #
#                                                                            #
##############################################################################
                                             
data_I
_audit_creation_method     SHELXL-97
_chemical_name_systematic
;
Dichlorido[2,3,5,6-tetrafluoro-4-(trifluoromethyl)phenyl-
\k<i>C</i>^1^]bis(trimethylphosphine-\k<i>P</i>)cobalt(III)
;
_chemical_name_common     ?
_chemical_formula_moiety     'C13 H18 Cl2 Co F7 P2'
_chemical_formula_sum     'C13 H18 Cl2 Co F7 P2'
_chemical_formula_iupac     '[Co (C7 F7) Cl2 (C3 H9 P)2]'
_chemical_formula_weight     499.04
_chemical_melting_point     380
_symmetry_cell_setting     orthorhombic
_symmetry_space_group_name_H-M     'P b c a'
_symmetry_space_group_name_Hall     '-P 2ac 2ab'
loop_
    _symmetry_equiv_pos_as_xyz
    'x, y, z'
    '-x+1/2, -y, z+1/2'
    '-x, y+1/2, -z+1/2'
    'x+1/2, -y+1/2, -z'
    '-x, -y, -z'
    'x-1/2, y, -z-1/2'
    'x, -y-1/2, z-1/2'
    '-x-1/2, y-1/2, z'
_cell_length_a     12.3321(19)
_cell_length_b     13.3657(19)
_cell_length_c     25.426(4)
_cell_angle_alpha     90.00
_cell_angle_beta     90.00
_cell_angle_gamma     90.00
_cell_volume     4190.8(11)
_cell_formula_units_Z     8
_cell_measurement_reflns_used     2967
_cell_measurement_theta_min     2.30
_cell_measurement_theta_max     21.04
_cell_measurement_temperature     293(2)
_cell_special_details     ?
_exptl_crystal_description     block
_exptl_crystal_colour     red
_exptl_crystal_size_max     0.25
_exptl_crystal_size_mid     0.20
_exptl_crystal_size_min     0.18
_exptl_crystal_density_diffrn     1.582
_exptl_crystal_density_meas     ?
_exptl_crystal_density_method     'not measured'
_exptl_crystal_F_000     2000
_exptl_absorpt_coefficient_mu     1.280
_exptl_absorpt_correction_type     multi-scan
_exptl_absorpt_process_details     '(SADABS; Sheldrick, 1996)'
_exptl_absorpt_correction_T_min     0.7402
_exptl_absorpt_correction_T_max     0.8023
_exptl_special_details
;
;
_diffrn_ambient_temperature     293(2)
_diffrn_radiation_type     MoK\a
_diffrn_radiation_wavelength     0.71073
_diffrn_radiation_source     'fine-focus sealed tube'
_diffrn_radiation_monochromator     graphite
_diffrn_measurement_device_type     'Bruker SMART CCD area-detector'
_diffrn_measurement_method     '\f and \w scans'
_diffrn_detector_area_resol_mean     ?
_diffrn_reflns_number     18353
_diffrn_reflns_av_R_equivalents     0.0522
_diffrn_reflns_av_sigmaI/netI     0.0378
_diffrn_reflns_theta_min     2.30
_diffrn_reflns_theta_max     24.23
_diffrn_reflns_theta_full     24.23
_diffrn_measured_fraction_theta_max     0.997
_diffrn_measured_fraction_theta_full     0.997
_diffrn_reflns_limit_h_min     -14
_diffrn_reflns_limit_h_max     10
_diffrn_reflns_limit_k_min     -15
_diffrn_reflns_limit_k_max     12
_diffrn_reflns_limit_l_min     -27
_diffrn_reflns_limit_l_max     29
_diffrn_standards_number     0
_diffrn_standards_interval_count     0
_diffrn_standards_interval_time     0
_diffrn_standards_decay_%     0
_refine_special_details
;
Refinement of <i>F</i>^2^ against ALL reflections. The weighted <i>R</i>-factor
wR and goodness of fit <i>S</i> are based on <i>F</i>^2^, conventional
<i>R</i>-factors <i>R</i> are based on <i>F</i>, with <i>F</i> set to zero for
negative <i>F</i>^2^. The threshold expression of <i>F</i>^2^ >
\s(<i>F</i>^2^) is used only for calculating <i>R</i>-factors(gt) etc. and is
not relevant to the choice of reflections for refinement. <i>R</i>-factors
based on <i>F</i>^2^ are statistically about twice as large as those based on
<i>F</i>, and <i>R</i>- factors based on ALL data will be even larger.
;
_reflns_number_total     3373
_reflns_number_gt     2345
_reflns_threshold_expression     I>2\s(I)
_refine_ls_structure_factor_coef     Fsqd
_refine_ls_matrix_type     full
_refine_ls_R_factor_all     0.0900
_refine_ls_R_factor_gt     0.0607
_refine_ls_wR_factor_gt     0.1644
_refine_ls_wR_factor_ref     0.1860
_refine_ls_goodness_of_fit_ref     1.074
_refine_ls_restrained_S_all     1.080
_refine_ls_number_reflns     3373
_refine_ls_number_parameters     223
_refine_ls_number_restraints     8
_refine_ls_hydrogen_treatment     constr
_refine_ls_weighting_scheme     calc
_refine_ls_weighting_details
         'calc w=1/[\s^2^(Fo^2^)+(0.0935P)^2^+7.5678P] where P=(Fo^2^+2Fc^2^)/3'
_atom_sites_solution_hydrogens     geom
_atom_sites_solution_primary     direct
_atom_sites_solution_secondary     difmap
_refine_ls_shift/su_max     0.013
_refine_ls_shift/su_mean     0.001
_refine_diff_density_max     0.778
_refine_diff_density_min     -0.692
_refine_ls_extinction_method     none
_refine_ls_extinction_coef     ?
loop_
    _atom_type_symbol
    _atom_type_description
    _atom_type_scat_dispersion_real
    _atom_type_scat_dispersion_imag
    _atom_type_scat_source
    'C' 'C' 0.0033 0.0016
                         'International Tables Vol C Tables 4.2.6.8 and 6.1.1.4'
    'H' 'H' 0.0000 0.0000
                         'International Tables Vol C Tables 4.2.6.8 and 6.1.1.4'
    'F' 'F' 0.0171 0.0103
                         'International Tables Vol C Tables 4.2.6.8 and 6.1.1.4'
    'P' 'P' 0.1023 0.0942
                         'International Tables Vol C Tables 4.2.6.8 and 6.1.1.4'
    'Co' 'Co' 0.3494 0.9721
                         'International Tables Vol C Tables 4.2.6.8 and 6.1.1.4'
    'Cl' 'Cl' 0.1484 0.1585
                         'International Tables Vol C Tables 4.2.6.8 and 6.1.1.4'
_computing_data_collection     'SMART (Bruker, 1997)'
_computing_cell_refinement     'SAINT (Bruker, 1997)'
_computing_data_reduction     'SAINT (Bruker, 1997)'
_computing_structure_solution     'SHELXS97 (Sheldrick, 2008)'
_computing_structure_refinement     'SHELXL97 (Sheldrick, 2008)'
_computing_molecular_graphics     'SHELXTL (Sheldrick, 2008)'
_computing_publication_material     'SHELXTL (Sheldrick, 2008)'
loop_
    _atom_site_type_symbol
    _atom_site_label
    _atom_site_fract_x
    _atom_site_fract_y
    _atom_site_fract_z
    _atom_site_U_iso_or_equiv
    _atom_site_adp_type
    _atom_site_calc_flag
    _atom_site_refinement_flags
    _atom_site_occupancy
    _atom_site_disorder_assembly
    _atom_site_disorder_group
    C C1 0.9572(5) 0.1013(5) 0.1322(3) 0.0593(16) Uani d . 1 A .
    C C2 0.9141(7) 0.1728(6) 0.0990(3) 0.080(2) Uani d . 1 . .
    C C3 0.8099(8) 0.1731(9) 0.0813(3) 0.102(3) Uani d . 1 A .
    C C4 0.7378(6) 0.0992(11) 0.0944(4) 0.109(4) Uani d D 1 . .
    C C5 0.7789(7) 0.0239(8) 0.1266(3) 0.094(3) Uani d . 1 A .
    C C6 0.8834(6) 0.0266(6) 0.1449(3) 0.073(2) Uani d . 1 . .
    C C8 1.3056(6) -0.0189(6) 0.0919(3) 0.087(2) Uani d . 1 . .
    H H8A 1.3203 -0.0538 0.1241 0.130 Uiso calc R 1 . .
    H H8B 1.3477 0.0414 0.0907 0.130 Uiso calc R 1 . .
    H H8C 1.3244 -0.0607 0.0626 0.130 Uiso calc R 1 . .
    C C9 1.1447(8) 0.0770(7) 0.0268(3) 0.101(3) Uani d . 1 . .
    H H9A 1.1794 0.1413 0.0286 0.151 Uiso calc R 1 . .
    H H9B 1.0687 0.0858 0.0201 0.151 Uiso calc R 1 . .
    H H9C 1.1766 0.0384 -0.0010 0.151 Uiso calc R 1 . .
    C C10 1.0943(7) -0.1069(5) 0.0800(3) 0.087(2) Uani d . 1 . .
    H H10A 1.1015 -0.1461 0.1115 0.130 Uiso calc R 1 . .
    H H10B 1.1264 -0.1422 0.0510 0.130 Uiso calc R 1 . .
    H H10C 1.0189 -0.0954 0.0729 0.130 Uiso calc R 1 . .
    C C11 1.1647(6) 0.2311(6) 0.2713(3) 0.092(3) Uani d . 1 . .
    H H11A 1.2031 0.1723 0.2824 0.137 Uiso calc R 1 . .
    H H11B 1.1369 0.2656 0.3016 0.137 Uiso calc R 1 . .
    H H11C 1.2131 0.2744 0.2524 0.137 Uiso calc R 1 . .
    C C12 0.9874(8) 0.3117(6) 0.2110(4) 0.105(3) Uani d . 1 . .
    H H12A 1.0344 0.3495 0.1884 0.157 Uiso calc R 1 . .
    H H12B 0.9727 0.3495 0.2423 0.157 Uiso calc R 1 . .
    H H12C 0.9206 0.2979 0.1931 0.157 Uiso calc R 1 . .
    C C13 0.9579(7) 0.1302(8) 0.2711(3) 0.101(3) Uani d . 1 . .
    H H13A 0.9885 0.0672 0.2816 0.151 Uiso calc R 1 . .
    H H13B 0.8913 0.1187 0.2525 0.151 Uiso calc R 1 . .
    H H13C 0.9438 0.1701 0.3017 0.151 Uiso calc R 1 . .
    Cl Cl1 1.22875(15) 0.22034(13) 0.13739(8) 0.0772(6) Uani d . 1 A .
    Cl Cl2 1.18147(13) -0.01081(11) 0.21464(6) 0.0566(4) Uani d . 1 A .
    Co Co1 1.10845(6) 0.10295(6) 0.15914(3) 0.0498(3) Uani d . 1 . .
    F F1 0.9169(4) -0.0490(4) 0.17618(19) 0.0965(15) Uani d . 1 A .
    F F2 0.7167(4) -0.0546(6) 0.1418(2) 0.146(3) Uani d . 1 . .
    F F3 0.7792(5) 0.2497(5) 0.0496(2) 0.156(3) Uani d . 1 . .
    F F4 0.9791(5) 0.2502(4) 0.0832(2) 0.1083(16) Uani d . 1 . .
    P P1 1.05246(15) 0.19513(14) 0.22862(7) 0.0664(5) Uani d . 1 A .
    P P2 1.16269(14) 0.01209(14) 0.08875(7) 0.0622(5) Uani d . 1 A .
    C C7 0.6149(13) 0.0863(14) 0.0797(8) 0.106(9) Uiso d PD 0.487(13) A 1
    F F6 0.5612(14) 0.0191(12) 0.1062(6) 0.154(7) Uiso d PD 0.487(13) A 1
    F F5 0.5737(12) 0.1839(12) 0.0899(6) 0.138(6) Uiso d PD 0.487(13) A 1
    F F7 0.6077(13) 0.0920(13) 0.0284(6) 0.150(6) Uiso d PD 0.487(13) A 1
    C C7' 0.6232(14) 0.1080(15) 0.0695(8) 0.141(12) Uiso d PD 0.513(13) A 2
    F F6' 0.6148(12) 0.1727(13) 0.0306(6) 0.158(6) Uiso d PD 0.513(13) A 2
    F F7' 0.6005(11) 0.0140(10) 0.0511(5) 0.133(5) Uiso d PD 0.513(13) A 2
    F F5' 0.5527(11) 0.1180(11) 0.1069(5) 0.131(5) Uiso d PD 0.513(13) A 2
loop_
    _atom_site_aniso_label
    _atom_site_aniso_U_11
    _atom_site_aniso_U_22
    _atom_site_aniso_U_33
    _atom_site_aniso_U_12
    _atom_site_aniso_U_13
    _atom_site_aniso_U_23
    C1 0.046(4) 0.069(4) 0.062(4) 0.006(3) -0.001(3) -0.001(3)
    C2 0.072(5) 0.092(6) 0.077(5) 0.023(5) -0.004(4) 0.012(4)
    C3 0.078(6) 0.152(9) 0.074(5) 0.056(7) -0.024(5) -0.011(6)
    C4 0.042(4) 0.209(12) 0.076(6) 0.027(6) -0.010(4) -0.035(7)
    C5 0.052(5) 0.157(9) 0.072(5) -0.024(6) 0.013(4) -0.030(6)
    C6 0.053(4) 0.095(6) 0.072(5) -0.008(4) 0.003(4) 0.004(4)
    C8 0.055(4) 0.104(6) 0.101(6) 0.014(4) 0.009(4) -0.010(5)
    C9 0.121(7) 0.113(7) 0.068(5) 0.018(6) 0.002(5) 0.006(5)
    C10 0.083(6) 0.072(5) 0.105(6) 0.012(4) -0.018(5) -0.019(4)
    C11 0.075(5) 0.096(6) 0.103(6) 0.012(5) -0.017(5) -0.031(5)
    C12 0.111(7) 0.081(6) 0.122(7) 0.042(5) -0.003(6) -0.018(5)
    C13 0.078(6) 0.148(8) 0.078(5) -0.005(6) 0.021(4) -0.005(5)
    Cl1 0.0681(11) 0.0602(10) 0.1034(14) -0.0203(9) 0.0083(10) 0.0143(9)
    Cl2 0.0546(9) 0.0522(9) 0.0629(9) 0.0059(7) -0.0052(7) 0.0159(7)
    Co1 0.0414(5) 0.0477(5) 0.0603(5) 0.0008(3) 0.0002(4) 0.0075(4)
    F1 0.088(3) 0.098(3) 0.103(3) -0.031(3) -0.006(3) 0.027(3)
    F2 0.076(3) 0.227(7) 0.136(5) -0.073(5) 0.010(3) -0.025(5)
    F3 0.138(5) 0.199(6) 0.130(5) 0.083(5) -0.048(4) 0.023(4)
    F4 0.112(4) 0.089(3) 0.124(4) 0.017(3) -0.012(3) 0.042(3)
    P1 0.0549(11) 0.0721(12) 0.0723(11) 0.0116(9) 0.0003(9) -0.0081(9)
    P2 0.0544(10) 0.0683(11) 0.0638(11) 0.0091(9) -0.0010(8) 0.0011(8)
_geom_special_details
;
All esds (except the esd in the dihedral angle between two l.s. planes) are
estimated using the full covariance matrix. The cell esds are taken into
account individually in the estimation of esds in distances, angles and
torsion angles; correlations between esds in cell parameters are only used
when they are defined by crystal symmetry. An approximate (isotropic)
treatment of cell esds is used for estimating esds involving l.s. planes.
;
loop_
    _geom_bond_atom_site_label_1
    _geom_bond_atom_site_label_2
    _geom_bond_site_symmetry_2
    _geom_bond_distance
    _geom_bond_publ_flag
    C1 C2 . 1.382(10) ?
    C1 C6 . 1.389(10) ?
    C1 Co1 . 1.987(6) y
    C2 C3 . 1.362(12) ?
    C2 F4 . 1.369(9) ?
    C3 F3 . 1.358(11) ?
    C3 C4 . 1.370(15) ?
    C4 C5 . 1.393(14) ?
    C4 C7' . 1.554(17) ?
    C4 C7 . 1.570(16) ?
    C5 F2 . 1.357(11) ?
    C5 C6 . 1.370(11) ?
    C6 F1 . 1.350(9) ?
    C8 P2 . 1.812(7) ?
    C8 H8A . 0.9600 ?
    C8 H8B . 0.9600 ?
    C8 H8C . 0.9600 ?
    C9 P2 . 1.812(8) ?
    C9 H9A . 0.9600 ?
    C9 H9B . 0.9600 ?
    C9 H9C . 0.9600 ?
    C10 P2 . 1.814(8) ?
    C10 H10A . 0.9600 ?
    C10 H10B . 0.9600 ?
    C10 H10C . 0.9600 ?
    C11 P1 . 1.823(8) ?
    C11 H11A . 0.9600 ?
    C11 H11B . 0.9600 ?
    C11 H11C . 0.9600 ?
    C12 P1 . 1.808(8) ?
    C12 H12A . 0.9600 ?
    C12 H12B . 0.9600 ?
    C12 H12C . 0.9600 ?
    C13 P1 . 1.811(8) ?
    C13 H13A . 0.9600 ?
    C13 H13B . 0.9600 ?
    C13 H13C . 0.9600 ?
    Cl1 Co1 . 2.2290(18) y
    Cl2 Co1 . 2.2613(16) y
    Co1 P1 . 2.262(2) y
    Co1 P2 . 2.264(2) y
    C7 F6 . 1.302(16) ?
    C7 F7 . 1.311(17) ?
    C7 F5 . 1.424(17) ?
    C7' F5' . 1.296(17) ?
    C7' F6' . 1.317(17) ?
    C7' F7' . 1.368(17) ?
loop_
    _geom_angle_atom_site_label_1
    _geom_angle_atom_site_label_2
    _geom_angle_atom_site_label_3
    _geom_angle_site_symmetry_1
    _geom_angle_site_symmetry_3
    _geom_angle
    _geom_angle_publ_flag
    C2 C1 C6 . . 112.8(7) ?
    C2 C1 Co1 . . 124.3(6) ?
    C6 C1 Co1 . . 122.9(5) ?
    C3 C2 F4 . . 117.0(8) ?
    C3 C2 C1 . . 124.5(9) ?
    F4 C2 C1 . . 118.5(7) ?
    F3 C3 C2 . . 117.5(11) ?
    F3 C3 C4 . . 120.4(9) ?
    C2 C3 C4 . . 122.1(9) ?
    C3 C4 C5 . . 115.3(7) ?
    C3 C4 C7' . . 115.9(12) ?
    C5 C4 C7' . . 128.7(13) ?
    C3 C4 C7 . . 130.4(12) ?
    C5 C4 C7 . . 114.3(12) ?
    C7' C4 C7 . . 14.8(11) ?
    F2 C5 C6 . . 117.1(9) ?
    F2 C5 C4 . . 121.3(8) ?
    C6 C5 C4 . . 121.6(9) ?
    F1 C6 C5 . . 118.0(8) ?
    F1 C6 C1 . . 118.3(6) ?
    C5 C6 C1 . . 123.8(8) ?
    P2 C8 H8A . . 109.5 ?
    P2 C8 H8B . . 109.5 ?
    H8A C8 H8B . . 109.5 ?
    P2 C8 H8C . . 109.5 ?
    H8A C8 H8C . . 109.5 ?
    H8B C8 H8C . . 109.5 ?
    P2 C9 H9A . . 109.5 ?
    P2 C9 H9B . . 109.5 ?
    H9A C9 H9B . . 109.5 ?
    P2 C9 H9C . . 109.5 ?
    H9A C9 H9C . . 109.5 ?
    H9B C9 H9C . . 109.5 ?
    P2 C10 H10A . . 109.5 ?
    P2 C10 H10B . . 109.5 ?
    H10A C10 H10B . . 109.5 ?
    P2 C10 H10C . . 109.5 ?
    H10A C10 H10C . . 109.5 ?
    H10B C10 H10C . . 109.5 ?
    P1 C11 H11A . . 109.5 ?
    P1 C11 H11B . . 109.5 ?
    H11A C11 H11B . . 109.5 ?
    P1 C11 H11C . . 109.5 ?
    H11A C11 H11C . . 109.5 ?
    H11B C11 H11C . . 109.5 ?
    P1 C12 H12A . . 109.5 ?
    P1 C12 H12B . . 109.5 ?
    H12A C12 H12B . . 109.5 ?
    P1 C12 H12C . . 109.5 ?
    H12A C12 H12C . . 109.5 ?
    H12B C12 H12C . . 109.5 ?
    P1 C13 H13A . . 109.5 ?
    P1 C13 H13B . . 109.5 ?
    H13A C13 H13B . . 109.5 ?
    P1 C13 H13C . . 109.5 ?
    H13A C13 H13C . . 109.5 ?
    H13B C13 H13C . . 109.5 ?
    C1 Co1 Cl1 . . 123.2(2) y
    C1 Co1 Cl2 . . 125.5(2) y
    Cl1 Co1 Cl2 . . 111.29(7) y
    C1 Co1 P1 . . 89.36(19) y
    Cl1 Co1 P1 . . 90.78(8) y
    Cl2 Co1 P1 . . 90.03(7) y
    C1 Co1 P2 . . 89.93(19) y
    Cl1 Co1 P2 . . 89.13(8) y
    Cl2 Co1 P2 . . 90.86(7) y
    P1 Co1 P2 . . 179.08(8) y
    C12 P1 C13 . . 105.9(5) ?
    C12 P1 C11 . . 104.9(4) ?
    C13 P1 C11 . . 105.1(4) ?
    C12 P1 Co1 . . 114.3(3) ?
    C13 P1 Co1 . . 113.6(3) ?
    C11 P1 Co1 . . 112.1(3) ?
    C9 P2 C8 . . 105.5(4) ?
    C9 P2 C10 . . 104.9(4) ?
    C8 P2 C10 . . 104.9(4) ?
    C9 P2 Co1 . . 113.2(3) ?
    C8 P2 Co1 . . 112.0(3) ?
    C10 P2 Co1 . . 115.5(3) ?
    F6 C7 F7 . . 121.3(17) ?
    F6 C7 F5 . . 110.9(16) ?
    F7 C7 F5 . . 96.0(15) ?
    F6 C7 C4 . . 116.3(16) ?
    F7 C7 C4 . . 107.2(14) ?
    F5 C7 C4 . . 101.6(13) ?
    F5' C7' F6' . . 115.5(17) ?
    F5' C7' F7' . . 102.1(16) ?
    F6' C7' F7' . . 109.3(16) ?
    F5' C7' C4 . . 108.5(15) ?
    F6' C7' C4 . . 115.3(16) ?
    F7' C7' C4 . . 104.8(14) ?
loop_
    _geom_torsion_atom_site_label_1
    _geom_torsion_atom_site_label_2
    _geom_torsion_atom_site_label_3
    _geom_torsion_atom_site_label_4
    _geom_torsion_site_symmetry_1
    _geom_torsion_site_symmetry_2
    _geom_torsion_site_symmetry_3
    _geom_torsion_site_symmetry_4
    _geom_torsion
    _geom_torsion_publ_flag
    C6 C1 C2 C3 . . . . 1.7(11) ?
    Co1 C1 C2 C3 . . . . -178.6(6) ?
    C6 C1 C2 F4 . . . . -179.5(7) ?
    Co1 C1 C2 F4 . . . . 0.2(10) ?
    F4 C2 C3 F3 . . . . 0.1(12) ?
    C1 C2 C3 F3 . . . . 178.9(7) ?
    F4 C2 C3 C4 . . . . 179.7(8) ?
    C1 C2 C3 C4 . . . . -1.5(14) ?
    F3 C3 C4 C5 . . . . 179.1(7) ?
    C2 C3 C4 C5 . . . . -0.4(13) ?
    F3 C3 C4 C7' . . . . 1.8(15) ?
    C2 C3 C4 C7' . . . . -177.8(11) ?
    F3 C3 C4 C7 . . . . -2.0(17) ?
    C2 C3 C4 C7 . . . . 178.5(12) ?
    C3 C4 C5 F2 . . . . -178.9(8) ?
    C7' C4 C5 F2 . . . . -1.9(16) ?
    C7 C4 C5 F2 . . . . 2.0(14) ?
    C3 C4 C5 C6 . . . . 2.0(13) ?
    C7' C4 C5 C6 . . . . 179.0(12) ?
    C7 C4 C5 C6 . . . . -177.1(10) ?
    F2 C5 C6 F1 . . . . 0.5(11) ?
    C4 C5 C6 F1 . . . . 179.6(7) ?
    F2 C5 C6 C1 . . . . 179.0(7) ?
    C4 C5 C6 C1 . . . . -1.8(13) ?
    C2 C1 C6 F1 . . . . 178.4(7) ?
    Co1 C1 C6 F1 . . . . -1.3(10) ?
    C2 C1 C6 C5 . . . . -0.1(11) ?
    Co1 C1 C6 C5 . . . . -179.8(6) ?
    C2 C1 Co1 Cl1 . . . . -1.3(7) ?
    C6 C1 Co1 Cl1 . . . . 178.4(5) ?
    C2 C1 Co1 Cl2 . . . . 178.8(5) ?
    C6 C1 Co1 Cl2 . . . . -1.5(7) ?
    C2 C1 Co1 P1 . . . . 89.2(6) ?
    C6 C1 Co1 P1 . . . . -91.1(6) ?
    C2 C1 Co1 P2 . . . . -90.2(6) ?
    C6 C1 Co1 P2 . . . . 89.5(6) ?
    C1 Co1 P1 C12 . . . . -57.7(4) ?
    Cl1 Co1 P1 C12 . . . . 65.5(4) ?
    Cl2 Co1 P1 C12 . . . . 176.8(4) ?
    C1 Co1 P1 C13 . . . . 64.1(4) ?
    Cl1 Co1 P1 C13 . . . . -172.7(3) ?
    Cl2 Co1 P1 C13 . . . . -61.4(3) ?
    C1 Co1 P1 C11 . . . . -176.9(4) ?
    Cl1 Co1 P1 C11 . . . . -53.7(3) ?
    Cl2 Co1 P1 C11 . . . . 57.6(3) ?
    C1 Co1 P2 C9 . . . . 63.6(4) ?
    Cl1 Co1 P2 C9 . . . . -59.6(4) ?
    Cl2 Co1 P2 C9 . . . . -170.8(4) ?
    C1 Co1 P2 C8 . . . . -177.3(4) ?
    Cl1 Co1 P2 C8 . . . . 59.6(3) ?
    Cl2 Co1 P2 C8 . . . . -51.7(3) ?
    C1 Co1 P2 C10 . . . . -57.3(3) ?
    Cl1 Co1 P2 C10 . . . . 179.5(3) ?
    Cl2 Co1 P2 C10 . . . . 68.2(3) ?
    C3 C4 C7 F6 . . . . -166.9(13) ?
    C5 C4 C7 F6 . . . . 12.0(19) ?
    C7' C4 C7 F6 . . . . 180(5) ?
    C3 C4 C7 F7 . . . . 54(2) ?
    C5 C4 C7 F7 . . . . -127.5(14) ?
    C7' C4 C7 F7 . . . . 40(4) ?
    C3 C4 C7 F5 . . . . -46.5(19) ?
    C5 C4 C7 F5 . . . . 132.4(12) ?
    C7' C4 C7 F5 . . . . -60(4) ?
    C3 C4 C7' F5' . . . . -118.0(15) ?
    C5 C4 C7' F5' . . . . 65(2) ?
    C7 C4 C7' F5' . . . . 51(4) ?
    C3 C4 C7' F6' . . . . 13(2) ?
    C5 C4 C7' F6' . . . . -163.6(13) ?
    C7 C4 C7' F6' . . . . -178(5) ?
    C3 C4 C7' F7' . . . . 133.6(13) ?
    C5 C4 C7' F7' . . . . -43.3(19) ?
    C7 C4 C7' F7' . . . . -58(4) ?
data_global
_journal_date_recd_electronic     2010-03-22
_journal_date_accepted     2010-04-16
_journal_name_full     'Acta Crystallographica, Section E'
_journal_year     2010
_journal_volume     66
_journal_issue      5
_journal_page_first     m574
_journal_page_last     m574
_journal_paper_category     QM
_journal_coeditor_code     GK2264
_publ_contact_author_name     'Hongjian Sun'
_publ_contact_author_address
;
School of Chemistry and Chemical Engineering
Shandong University
Jinan 250100
People's Republic of China
;
_publ_contact_author_email     'hjsun@sdu.edu.cn'
_publ_contact_author_fax     '86 531 88564464'
_publ_contact_author_phone     '86 531 88361350'
_publ_section_title
;\
Dichlorido[2,3,5,6-tetrafluoro-4-(trifluoromethyl)phenyl-\k<i>C</i>^1^]\
bis(trimethylphosphine-\k<i>P</i>)cobalt(III)
;
loop_
    _publ_author_name
    _publ_author_address
    'Zheng, Tingting'
;
School of Chemistry and Chemical Engineering
Shandong University
Jinan 250100
People's Republic of China
;
    'Sun, Hongjian'
;
School of Chemistry and Chemical Engineering
Shandong University
Jinan 250100
People's Republic of China
;
