# Supplementary material for: Dichlorido[2,3,5,6-tetra­fluoro-4-(tri­fluoro­meth­yl)phenyl-κC 1]bis­(tri­methyl­phosphine-κP)cobalt(III)
Source: Acta Crystallogr Sect E Struct Rep Online. 2010 Apr 24;66(Pt 5):m574. doi: 10.1107/S1600536810014066 (PMC2979265; doi:10.1107/S1600536810014066)
Supplement: Supplementary file 2 [file e-66-0m574-Isup2.hkl]

# 
# h,k,l, Fc-squared, Fo-squared, sigma(Fo-squared) and status flag 
# 
data_I
_shelx_title ' test in Pbca' 
_shelx_refln_list_code          4 
_shelx_F_calc_maximum      360.94 
_exptl_crystal_F_000      2000.00 
_reflns_d_resolution_high  0.8657 
 
loop_ 
 _symmetry_equiv_pos_as_xyz 
 'x, y, z' 
 '-x+1/2, -y, z+1/2' 
 '-x, y+1/2, -z+1/2' 
 'x+1/2, -y+1/2, -z' 
 '-x, -y, -z' 
 'x-1/2, y, -z-1/2' 
 'x, -y-1/2, z-1/2' 
 '-x-1/2, y-1/2, z' 
 
_cell_length_a    12.3321 
_cell_length_b    13.3657 
_cell_length_c    25.4256 
_cell_angle_alpha  90.000 
_cell_angle_beta   90.000 
_cell_angle_gamma  90.000 
 
_shelx_F_squared_multiplier     1.000 
 
loop_ 
 _refln_index_h 
 _refln_index_k 
 _refln_index_l 
 _refln_F_squared_calc 
 _refln_F_squared_meas 
 _refln_F_squared_sigma 
 _refln_observed_status 
   2   0   0     4502.04     6432.57    192.55 o 
   4   0   0    13066.06    15540.09    450.39 o 
   6   0   0    12271.55    15312.81    477.52 o 
   8   0   0      452.21      518.08     93.93 o 
  10   0   0     1273.40     1073.55    143.37 o 
  12   0   0       81.38      142.48    110.54 o 
  14   0   0     2395.29     2021.36    232.23 o 
   2   1   0    49807.62    48604.30    874.91 o 
   4   1   0     1600.99     1458.19     99.57 o 
   6   1   0     3440.73     3522.22    121.87 o 
   8   1   0     3205.41     3136.18    132.21 o 
  10   1   0      549.54      478.41     81.24 o 
  12   1   0      161.01      101.67     75.43 o 
  14   1   0        7.03       18.81     77.01 o 
   0   2   0    28132.54    31463.52    805.20 o 
   2   2   0    17554.45    17627.72    233.40 o 
   4   2   0    69559.44    69235.48   1016.08 o 
   6   2   0     5889.60     5735.53    164.60 o 
   8   2   0     1172.22     1482.66     99.19 o 
  10   2   0     2556.77     2288.74    106.82 o 
  12   2   0      352.13      225.69     89.14 o 
  14   2   0      552.23      428.89     85.92 o 
   2   3   0    32833.36    26073.41    338.87 o 
   4   3   0     7993.87     9026.40    165.99 o 
   6   3   0    23097.76    20907.16    353.13 o 
   8   3   0     1589.24     1355.31     73.41 o 
  10   3   0       90.98      105.18     47.24 o 
  12   3   0     3511.11     3246.44    192.76 o 
   0   4   0    26178.99    36844.98    547.35 o 
   2   4   0    63073.99    68861.95    992.35 o 
   4   4   0    17498.07    14548.89    212.10 o 
   6   4   0    23381.84    21973.62    368.56 o 
   8   4   0    10181.27     9330.96    203.51 o 
  10   4   0     1056.19     1003.16     76.88 o 
  12   4   0      829.08     1033.07    168.91 o 
   2   5   0     3047.59     2871.18     64.73 o 
   4   5   0        1.43        6.09     13.91 o 
   6   5   0       89.99      131.22     41.60 o 
   8   5   0      173.66      273.11     51.85 o 
  10   5   0      466.41      540.25     85.23 o 
  12   5   0      114.99       13.28    100.33 o 
   0   6   0      792.72      761.00     38.12 o 
   2   6   0     1071.14     1367.22     47.79 o 
   4   6   0       13.29        9.33     26.04 o 
   6   6   0    13010.64    13177.75    313.63 o 
   8   6   0    10155.58    11048.36    298.53 o 
  10   6   0      839.01     1154.81    114.40 o 
  12   6   0      559.22      602.45    101.58 o 
   2   7   0     6773.47     7367.04    132.97 o 
   4   7   0     2998.52     3402.03     99.55 o 
   6   7   0     7857.85     7399.60    172.68 o 
   8   7   0     5705.26     6115.01    209.67 o 
  10   7   0      783.87     1062.06    147.87 o 
  12   7   0     1319.75     1402.26    191.98 o 
   0   8   0    12167.36    12639.76    227.87 o 
   2   8   0     3694.02     4263.66     97.48 o 
   4   8   0     2581.32     2508.75     89.84 o 
   6   8   0     2899.91     2887.18    161.05 o 
   8   8   0        7.69      -31.64     49.39 o 
  10   8   0     1020.33     1059.51    109.00 o 
  12   8   0       32.68      110.53     78.56 o 
   2   9   0     3932.81     2949.41     83.15 o 
   4   9   0     1380.18     1361.29     62.45 o 
   6   9   0       13.07      -10.21     40.87 o 
   8   9   0      202.19      218.10     92.09 o 
  10   9   0      242.58      198.91     76.63 o 
   0  10   0    26173.32    22962.27    495.67 o 
   2  10   0        5.22      -30.84     30.84 o 
   4  10   0     4248.82     3322.76     99.47 o 
   6  10   0      308.93      158.95     69.04 o 
   8  10   0       14.75      -28.73     58.36 o 
  10  10   0       15.04      -23.86    103.95 o 
   2  11   0     2390.98     2008.56     84.09 o 
   4  11   0      858.30      653.66     68.04 o 
   6  11   0      256.48      328.71     62.54 o 
   8  11   0      443.01      397.12     86.07 o 
   0  12   0      397.30      316.59     98.24 o 
   2  12   0       44.69       65.11     40.48 o 
   4  12   0      493.97      398.56     54.35 o 
   6  12   0     1412.07     1324.92    161.43 o 
   8  12   0      115.48      107.37    111.30 o 
   2  13   0      418.95      430.63     57.38 o 
   4  13   0      130.83       77.12     47.02 o 
   6  13   0     1343.86     1176.74    168.09 o 
   0  14   0      314.79      401.19    163.02 o 
   2  14   0     1449.31     1584.67    112.58 o 
   4  14   0      876.52      899.38    108.97 o 
   2  15   0       52.86       47.21     60.01 o 
   1   1   1    14789.39    16027.01    209.08 o 
   2   1   1    60363.84    64561.53    724.71 o 
   3   1   1    14406.11    14248.30    201.61 o 
   4   1   1     8449.27     8595.80    173.73 o 
   5   1   1     2091.15     1292.09     49.07 o 
   6   1   1      488.59      355.47     40.56 o 
   7   1   1     1481.41     1827.51     67.43 o 
   8   1   1      181.46       92.21     39.21 o 
   9   1   1       27.83       -0.86     34.95 o 
  10   1   1       81.22       78.21     42.62 o 
  11   1   1      302.22      327.99     54.11 o 
  12   1   1     1079.93      885.14     88.29 o 
  13   1   1       33.48      -42.52     42.52 o 
  14   1   1       10.74       27.21     45.69 o 
   0   2   1   130278.18   125408.34   2234.84 o 
   1   2   1     1313.07      767.78    117.38 o 
   2   2   1     6205.66     5775.93     62.78 o 
   3   2   1     1828.03     1588.96     31.78 o 
   4   2   1     9115.45     8224.93    119.30 o 
   5   2   1     2001.62     2496.36     95.07 o 
   6   2   1     8965.55     9212.70    150.10 o 
   7   2   1     1086.30      931.63     44.53 o 
   8   2   1     1174.37      900.44     48.47 o 
   9   2   1        7.94       58.24     31.09 o 
  10   2   1       30.87      -21.40     38.02 o 
  11   2   1      363.76      467.03     47.03 o 
  12   2   1      735.40      809.13     59.55 o 
  13   2   1       41.69       93.89     45.06 o 
  14   2   1     1010.42     1310.28     80.18 o 
   1   3   1       19.81        3.17      7.71 o 
   2   3   1     1472.00      708.47     16.09 o 
   3   3   1     1161.13     1123.03     22.84 o 
   4   3   1    26394.51    27734.38    282.01 o 
   5   3   1      327.68      355.82     23.92 o 
   6   3   1      552.70      639.38     32.57 o 
   7   3   1     3347.30     3634.26     76.63 o 
   8   3   1     3374.15     3335.47     77.21 o 
   9   3   1     1875.24     2115.24     67.14 o 
  10   3   1     3161.33     3215.88     94.55 o 
  11   3   1       18.49      -28.33     32.63 o 
  12   3   1      316.54      260.98     45.43 o 
  13   3   1      191.89      279.18     50.67 o 
   0   4   1    11058.74    12162.22    140.80 o 
   1   4   1      847.95     1095.30     31.08 o 
   2   4   1     2792.82     3031.08     64.59 o 
   3   4   1     6207.09     6589.25     68.13 o 
   4   4   1     6342.26     5974.20     66.70 o 
   5   4   1     2491.33     2948.95     58.81 o 
   6   4   1     1204.57     1283.11     42.96 o 
   7   4   1      155.41      222.75     37.12 o 
   8   4   1     6105.41     5978.33    108.90 o 
   9   4   1      419.49      459.78     38.72 o 
  10   4   1     1761.43     1910.87     68.57 o 
  11   4   1       29.59        6.52     34.80 o 
  12   4   1        5.34      -17.30     46.95 o 
  13   4   1       97.17       71.72     53.74 o 
   1   5   1     3288.11     3455.80     45.77 o 
   2   5   1       22.84      106.77     15.11 o 
   3   5   1     1971.44     2004.23     48.61 o 
   4   5   1     4190.29     4646.31     56.71 o 
   5   5   1     9725.04     9992.20    116.05 o 
   6   5   1    28582.88    28626.59    328.76 o 
   7   5   1        9.33      -18.24     20.91 o 
   8   5   1    10490.01    10041.63    151.96 o 
   9   5   1     1600.04     1721.96    104.88 o 
  10   5   1     2390.36     2436.89     98.37 o 
  11   5   1      356.72      445.63     60.81 o 
  12   5   1     1483.12     1876.79    100.66 o 
  13   5   1     1026.92      912.57    166.21 o 
   0   6   1     1659.06     1583.16     37.81 o 
   1   6   1     1057.91     1314.35     28.36 o 
   2   6   1     1483.56     1536.25     35.57 o 
   3   6   1     2211.61     2030.31     59.36 o 
   4   6   1     5480.44     5287.23     62.61 o 
   5   6   1     1298.72     1108.14     29.41 o 
   6   6   1       62.00      133.96     25.88 o 
   7   6   1      643.89      772.83     98.22 o 
   8   6   1      321.88      383.16     49.86 o 
   9   6   1       93.07       91.73     42.45 o 
  10   6   1     3223.84     3141.33    113.43 o 
  11   6   1      478.69      428.37     62.32 o 
  12   6   1       23.90      112.80     52.79 o 
  13   6   1       17.07       34.24     92.58 o 
   1   7   1       92.24       80.73     12.80 o 
   2   7   1        1.72        2.47     16.19 o 
   3   7   1     1381.84     1251.96     49.74 o 
   4   7   1     2938.65     3282.38     64.81 o 
   5   7   1      455.15      500.90     29.78 o 
   6   7   1      338.20      379.28     30.50 o 
   7   7   1      767.41      664.17     59.65 o 
   8   7   1     1499.06     1579.86     78.89 o 
   9   7   1      452.15      353.90     54.15 o 
  10   7   1     2119.88     2162.17    153.43 o 
  11   7   1      152.82      149.11     53.78 o 
  12   7   1      417.55      318.58     61.47 o 
   0   8   1    24230.56    24319.27    278.87 o 
   1   8   1     3605.54     4114.05     60.39 o 
   2   8   1      341.08      357.56     24.04 o 
   3   8   1       36.80       61.08     19.61 o 
   4   8   1     1009.30      965.90     75.04 o 
   5   8   1      120.52      122.55     23.16 o 
   6   8   1     1809.70     2039.66     54.81 o 
   7   8   1     2166.21     2006.22     72.79 o 
   8   8   1      158.93      187.26     45.62 o 
   9   8   1       53.64      -20.67     53.33 o 
  10   8   1      403.67      602.20     67.36 o 
  11   8   1      573.53      662.29     81.91 o 
  12   8   1       30.18      -49.06     49.06 o 
   1   9   1     1973.47     2473.96     57.88 o 
   2   9   1    17545.93    16233.30    163.11 o 
   3   9   1     2172.31     1927.45     50.04 o 
   4   9   1      393.90      498.14     34.45 o 
   5   9   1       41.53       65.90     23.58 o 
   6   9   1      319.93      332.62     32.57 o 
   7   9   1        0.54      -14.60     30.65 o 
   8   9   1     1354.15     1440.52    100.21 o 
   9   9   1      417.72      333.97     95.07 o 
  10   9   1        6.68      -42.96     42.96 o 
  11   9   1       28.14      -43.26     48.01 o 
   0  10   1      672.60      705.78     61.35 o 
   1  10   1      740.86      806.66     40.47 o 
   2  10   1      205.58      262.06     33.99 o 
   3  10   1      116.75      124.17     29.55 o 
   4  10   1      116.09      105.23     25.95 o 
   5  10   1       12.16      -15.58     18.59 o 
   6  10   1      406.34      407.46     35.50 o 
   7  10   1       21.30       16.47     29.31 o 
   8  10   1      776.79      876.24     68.97 o 
   9  10   1        4.78        8.24     44.44 o 
  10  10   1       10.54      -17.02     48.20 o 
   1  11   1      626.61     1101.01     46.94 o 
   2  11   1     3863.00     3629.29     77.48 o 
   3  11   1      328.96      449.72     36.84 o 
   4  11   1      279.55      320.17     37.23 o 
   5  11   1      229.62      344.48     45.49 o 
   6  11   1      331.09      179.15     34.12 o 
   7  11   1      216.87      172.14     49.85 o 
   8  11   1       20.21       17.93     40.04 o 
   9  11   1       66.12      -19.65     47.91 o 
   0  12   1     1328.10     1233.49     72.66 o 
   1  12   1        1.58       -9.91     26.73 o 
   2  12   1     2025.08     2084.78     62.83 o 
   3  12   1      561.96      807.83     45.92 o 
   4  12   1     1660.55     1683.88     59.97 o 
   5  12   1      419.87      402.28     46.81 o 
   6  12   1      914.19      692.75     66.43 o 
   7  12   1       99.81      130.91     55.45 o 
   8  12   1      204.55      109.60     72.89 o 
   1  13   1       40.25       23.81     41.22 o 
   2  13   1       22.33       -3.21     29.25 o 
   3  13   1       78.29       74.06     32.99 o 
   4  13   1     1727.18     1701.73     74.43 o 
   5  13   1      429.33      474.99     52.76 o 
   6  13   1      158.51      153.23     53.80 o 
   7  13   1        2.68      -56.24     56.24 o 
   0  14   1       14.94      -23.87     50.06 o 
   1  14   1       72.53       80.78     35.76 o 
   2  14   1        7.39        8.97     34.59 o 
   3  14   1        1.59      -29.39     35.42 o 
   4  14   1       66.32       79.84     40.79 o 
   5  14   1       53.60       42.46     44.82 o 
   1  15   1      143.73       34.39     55.20 o 
   2  15   1      103.45       71.42     61.59 o 
   3  15   1       18.57       -8.41     49.83 o 
   1   0   2     4494.88     6053.28    212.01 o 
   2   0   2    14313.11    12957.12    451.40 o 
   3   0   2      836.61     2097.67     71.16 o 
   4   0   2     1467.74     1859.34     73.07 o 
   5   0   2    33469.43    36136.05    690.68 o 
   6   0   2       58.43       12.43     32.22 o 
   7   0   2     1448.63      948.43    122.90 o 
   8   0   2     2992.22     3261.68    303.66 o 
   9   0   2       74.37       36.24     48.30 o 
  10   0   2       17.64       63.01     60.27 o 
  11   0   2      235.50      458.03    119.28 o 
  12   0   2      325.76      160.34     76.14 o 
  13   0   2      921.96     1476.83    108.52 o 
  14   0   2      605.21      521.34     87.41 o 
   1   1   2    26839.70    28552.49    422.27 o 
   2   1   2     8325.66     8403.92    208.30 o 
   3   1   2     2491.70     2469.35     48.68 o 
   4   1   2      186.89      135.61     18.49 o 
   5   1   2     4195.98     5470.57    119.81 o 
   6   1   2     2649.51     3032.64     80.22 o 
   7   1   2     1904.18     1634.69     65.19 o 
   8   1   2      209.55      191.70     36.84 o 
   9   1   2     5608.04     5946.68    141.32 o 
  10   1   2        1.32      -13.76     32.69 o 
  11   1   2      272.27      189.65     41.88 o 
  12   1   2       11.14       69.10     42.76 o 
  13   1   2      103.39       15.21     48.70 o 
  14   1   2       62.80      -22.69     46.49 o 
   0   2   2      879.05      347.57     27.95 o 
   1   2   2      310.77      264.20     11.43 o 
   2   2   2     6842.99     8331.32     89.06 o 
   3   2   2     5547.13     6015.45    128.33 o 
   4   2   2      194.57      219.22     20.91 o 
   5   2   2    27462.35    29728.39    451.63 o 
   6   2   2       57.45      133.99     24.19 o 
   7   2   2     8933.09     8382.41    180.84 o 
   8   2   2        8.45       36.73     27.67 o 
   9   2   2      233.26      208.05     36.84 o 
  10   2   2     3036.10     2928.60    131.16 o 
  11   2   2       71.67       30.37     36.87 o 
  12   2   2       31.57       69.85     38.44 o 
  13   2   2     1116.96     1085.80     70.36 o 
  14   2   2      160.75      109.59     49.80 o 
   1   3   2      185.70       94.06     15.13 o 
   2   3   2     9595.75     8274.78     81.60 o 
   3   3   2    10752.08    10712.06    104.85 o 
   4   3   2     4831.57     4836.63     70.48 o 
   5   3   2    11850.36    12509.02    158.51 o 
   6   3   2     8049.28     7953.85    117.60 o 
   7   3   2     2216.72     2468.25     63.33 o 
   8   3   2     2180.04     2313.65     66.11 o 
   9   3   2     1369.67     1837.17     63.62 o 
  10   3   2       64.87       35.55     31.18 o 
  11   3   2      472.45      800.16     54.66 o 
  12   3   2      687.46      849.53     60.45 o 
  13   3   2     1557.22     1553.68     78.59 o 
   0   4   2      552.37      685.73     34.14 o 
   1   4   2     1903.51     2057.70     30.35 o 
   2   4   2     5846.97     6932.61     77.71 o 
   3   4   2    36299.18    39623.68    324.05 o 
   4   4   2      320.64      237.64     18.25 o 
   5   4   2        2.22       -6.10     14.35 o 
   6   4   2      743.00      985.70     38.34 o 
   7   4   2    13563.83    14529.51    191.80 o 
   8   4   2     2490.65     2676.16     70.54 o 
   9   4   2      160.98      193.55     33.77 o 
  10   4   2       15.40       23.70     31.88 o 
  11   4   2     4107.95     4445.50    108.40 o 
  12   4   2      120.32       55.65     70.84 o 
  13   4   2       30.39      182.25     60.32 o 
   1   5   2      754.97      657.60     20.17 o 
   2   5   2      102.68      131.08     12.91 o 
   3   5   2     1061.75     1173.37     27.56 o 
   4   5   2     1099.02     1165.24     27.74 o 
   5   5   2     7626.46     7825.10     97.49 o 
   6   5   2      197.48      248.75     26.61 o 
   7   5   2      360.61      376.14     35.71 o 
   8   5   2       93.53       69.73     29.18 o 
   9   5   2      565.83      523.76     68.19 o 
  10   5   2       69.26      116.87     43.66 o 
  11   5   2      682.05      649.66     79.55 o 
  12   5   2       79.10      108.84     51.54 o 
  13   5   2      100.02       85.96     57.67 o 
   0   6   2     2459.67     3032.56     54.59 o 
   1   6   2      128.88       69.03     12.11 o 
   2   6   2       57.26       62.02     11.83 o 
   3   6   2     6646.63     5987.00     76.53 o 
   4   6   2     4188.40     4362.86     56.08 o 
   5   6   2        0.43       -3.41     14.01 o 
   6   6   2     1385.22     1384.56     48.01 o 
   7   6   2    12926.20    12298.18    219.37 o 
   8   6   2      935.94     1008.78     90.02 o 
   9   6   2      735.75     1004.30     67.19 o 
  10   6   2       51.72       -1.95     50.32 o 
  11   6   2     2387.39     2371.44    150.88 o 
  12   6   2       17.29      -12.18     44.65 o 
  13   6   2        0.52      -22.69     53.37 o 
   1   7   2     6110.47     5523.97     70.91 o 
   2   7   2     4136.85     3981.44     56.40 o 
   3   7   2        5.99       21.55     13.61 o 
   4   7   2     2914.21     2961.56     56.59 o 
   5   7   2     5038.72     4554.82     74.86 o 
   6   7   2     1074.39     1086.45     47.64 o 
   7   7   2        5.90       -1.06     32.99 o 
   8   7   2      452.08      498.95     55.12 o 
   9   7   2     2766.50     2538.13     97.92 o 
  10   7   2       15.26      -23.44     57.45 o 
  11   7   2       34.58       34.39     48.48 o 
  12   7   2      559.27      537.18     72.40 o 
   0   8   2       91.48       94.78     19.41 o 
   1   8   2     6177.31     6945.47     84.12 o 
   2   8   2     3618.20     3441.76     69.32 o 
   3   8   2      954.60     1089.82     42.90 o 
   4   8   2     1835.60     1736.68     49.83 o 
   5   8   2     2506.05     2109.41     53.41 o 
   6   8   2      367.70      392.13     31.33 o 
   7   8   2       63.37       61.54     43.45 o 
   8   8   2        0.46      -32.76     32.76 o 
   9   8   2      755.52      675.88     65.03 o 
  10   8   2      762.45      983.33     75.71 o 
  11   8   2       40.39       71.93     66.71 o 
  12   8   2       16.70      -48.52     48.52 o 
   1   9   2      562.72      608.39     30.84 o 
   2   9   2     1986.24     2372.94     51.72 o 
   3   9   2       68.54       52.45     18.44 o 
   4   9   2       71.93       84.56     22.20 o 
   5   9   2     1845.83     2150.27     56.38 o 
   6   9   2      311.38      276.02     31.20 o 
   7   9   2       35.87       60.02     32.04 o 
   8   9   2      166.99      189.68     47.64 o 
   9   9   2       23.74      -12.75     42.63 o 
  10   9   2      266.61      138.91     78.85 o 
  11   9   2       16.50        0.11     50.85 o 
   0  10   2     4352.42     5440.80    129.09 o 
   1  10   2     7628.94     8192.00    117.47 o 
   2  10   2      170.63      171.80     28.38 o 
   3  10   2     2329.54     3060.82     72.01 o 
   4  10   2        3.78       -5.40     23.21 o 
   5  10   2      306.15      271.03     32.44 o 
   6  10   2       21.97       30.18     28.67 o 
   7  10   2     1535.55     1765.35     68.56 o 
   8  10   2      109.04       30.59     45.31 o 
   9  10   2       32.03       -9.38     46.43 o 
  10  10   2       70.14       59.95     51.85 o 
   1  11   2     1047.39     1515.07     52.70 o 
   2  11   2       14.54       73.28     27.69 o 
   3  11   2      744.26      691.94     41.32 o 
   4  11   2     1742.53     1586.36     77.82 o 
   5  11   2      788.93      849.89     57.36 o 
   6  11   2      281.39      246.04     36.84 o 
   7  11   2        2.49        5.71     32.35 o 
   8  11   2      234.63      255.93     48.73 o 
   9  11   2      204.34      125.67     54.96 o 
   0  12   2      150.56       75.59     41.47 o 
   1  12   2        1.54       50.32     28.37 o 
   2  12   2      336.87      299.95     35.21 o 
   3  12   2      178.17      237.59     34.61 o 
   4  12   2        3.21       -5.78     33.31 o 
   5  12   2      886.21      931.85     64.74 o 
   6  12   2      181.79      128.32     65.04 o 
   7  12   2      160.68       70.40     55.47 o 
   8  12   2       25.00       -0.53     78.85 o 
   1  13   2     1290.85     1701.08     65.48 o 
   2  13   2       39.30      -30.78     30.78 o 
   3  13   2      103.16      104.73     39.50 o 
   4  13   2      409.31      423.83     50.00 o 
   5  13   2      728.64      911.33     68.89 o 
   6  13   2      162.82      141.47     53.42 o 
   7  13   2       92.42      133.56     62.86 o 
   0  14   2       16.47       61.59     56.58 o 
   1  14   2       36.99      -11.13     37.09 o 
   2  14   2      120.23       63.83     41.55 o 
   3  14   2     1036.04     1066.50     64.86 o 
   4  14   2      153.85      166.74     44.08 o 
   5  14   2      176.47       94.68     49.38 o 
   1  15   2       14.40      -23.89     42.58 o 
   2  15   2      383.16      321.92     55.55 o 
   3  15   2       33.68       40.82     46.49 o 
   1   1   3    54204.04    56769.54    716.46 o 
   2   1   3    16379.10    14839.52    164.52 o 
   3   1   3    17287.48    19599.61    239.41 o 
   4   1   3     7862.23    11824.09    160.21 o 
   5   1   3    25783.98    24576.64    307.82 o 
   6   1   3     6251.96     6440.97    111.84 o 
   7   1   3      208.17      140.60     28.77 o 
   8   1   3       12.97       51.03     27.80 o 
   9   1   3     2649.30     3729.61     97.84 o 
  10   1   3      206.13      126.83     38.66 o 
  11   1   3      948.76     1212.27     68.53 o 
  12   1   3      415.03      555.83     59.00 o 
  13   1   3     1131.16     1268.15     88.17 o 
  14   1   3      618.15      533.12     86.38 o 
   0   2   3    35101.66    32992.77    485.59 o 
   1   2   3    26879.92    26225.38    239.81 o 
   2   2   3     3534.97     3795.39     51.26 o 
   3   2   3    21198.08    19792.23    241.95 o 
   4   2   3      950.89      823.76     32.13 o 
   5   2   3      268.39      166.50     22.30 o 
   6   2   3      449.91      772.00     65.33 o 
   7   2   3    17900.21    18043.69    250.30 o 
   8   2   3     1155.92      675.73     44.69 o 
   9   2   3      112.49       75.53     45.06 o 
  10   2   3      202.67       87.41     36.59 o 
  11   2   3     2098.92     2375.51     88.54 o 
  12   2   3      206.37      111.74     46.39 o 
  13   2   3      272.50      493.00     57.66 o 
  14   2   3       59.46      -45.29     45.29 o 
   1   3   3       75.97      178.10     12.25 o 
   2   3   3      423.42      327.97     14.39 o 
   3   3   3      142.07      311.39     16.09 o 
   4   3   3     5103.32     5897.41     79.20 o 
   5   3   3     2517.04     2565.52     54.95 o 
   6   3   3        5.01      -14.72     17.81 o 
   7   3   3      460.20      369.67     33.58 o 
   8   3   3     2941.60     2485.29     67.96 o 
   9   3   3     1228.72     1197.31     53.33 o 
  10   3   3      278.50      190.06     37.99 o 
  11   3   3      599.86      690.77     62.51 o 
  12   3   3      563.04      616.07     55.51 o 
  13   3   3       21.18       78.99     42.82 o 
   0   4   3     3434.76     3231.02     55.56 o 
   1   4   3      147.89      308.12     13.51 o 
   2   4   3     2933.86     3041.77     43.77 o 
   3   4   3     8800.42     8775.10     85.92 o 
   4   4   3     2869.14     2530.69     45.98 o 
   5   4   3     1865.79     1822.94     49.14 o 
   6   4   3      296.37      387.90     27.88 o 
   7   4   3     3850.50     3936.70     80.80 o 
   8   4   3      870.93      873.83     44.59 o 
   9   4   3     1485.94     1668.94     60.59 o 
  10   4   3     1104.22     1169.05     77.72 o 
  11   4   3      803.51      870.48     56.48 o 
  12   4   3       61.80       60.47     48.42 o 
  13   4   3      129.73      245.05     61.79 o 
   1   5   3     4393.92     4216.86     47.10 o 
   2   5   3    11425.22    12529.39    129.84 o 
   3   5   3      694.71     1066.29     22.87 o 
   4   5   3     1829.99     1580.72     31.27 o 
   5   5   3    18562.04    18442.32    191.44 o 
   6   5   3     1739.60     1924.11     48.84 o 
   7   5   3     1494.11     1516.09     50.63 o 
   8   5   3      109.25       24.26     26.07 o 
   9   5   3     3198.27     3173.30     91.24 o 
  10   5   3       91.58       88.48     39.69 o 
  11   5   3      514.35      565.90     65.01 o 
  12   5   3      380.88      255.50     56.88 o 
  13   5   3      939.89     1136.93     91.86 o 
   0   6   3     2568.04     2889.16     52.94 o 
   1   6   3        6.26       27.01      9.84 o 
   2   6   3     2610.75     2736.59     41.66 o 
   3   6   3     5961.95     6212.37     79.39 o 
   4   6   3       45.45       43.79     12.01 o 
   5   6   3    10141.30    10472.47    114.85 o 
   6   6   3       96.60       59.56     29.43 o 
   7   6   3     1377.87     1322.13     69.36 o 
   8   6   3      206.43      196.93     41.89 o 
   9   6   3      201.04      111.25     71.16 o 
  10   6   3       29.59       -3.06     38.59 o 
  11   6   3     1120.84     1164.70    168.37 o 
  12   6   3      486.40      526.25     66.61 o 
  13   6   3      250.80       89.67     54.71 o 
   1   7   3      405.80      274.12     18.47 o 
   2   7   3      165.32       86.55     14.11 o 
   3   7   3     1077.36     1187.20     32.59 o 
   4   7   3     4820.43     5121.78     77.30 o 
   5   7   3      747.66      696.87     41.03 o 
   6   7   3      186.24      179.62     29.74 o 
   7   7   3      966.82     1092.97     59.12 o 
   8   7   3     2953.80     3047.82    101.21 o 
   9   7   3      300.12      216.89     48.48 o 
  10   7   3      234.72      226.53     54.26 o 
  11   7   3      297.68      342.65     72.62 o 
  12   7   3      295.38      379.42     64.66 o 
   0   8   3      961.76     1247.54     39.99 o 
   1   8   3    12174.55    11778.43    126.90 o 
   2   8   3      172.90      163.29     20.48 o 
   3   8   3      848.55      730.96     35.38 o 
   4   8   3     1337.65     1490.39     46.45 o 
   5   8   3       46.71       21.33     20.99 o 
   6   8   3     1246.88     1311.82     48.86 o 
   7   8   3     4838.31     4936.93    113.91 o 
   8   8   3     1061.38     1039.17     68.73 o 
   9   8   3        0.24       24.48     40.84 o 
  10   8   3        2.66      -13.95     49.35 o 
  11   8   3      690.68      778.52     75.87 o 
  12   8   3      248.21      231.30     65.10 o 
   1   9   3     4631.10     4847.24     75.04 o 
   2   9   3      739.49      465.71     29.98 o 
   3   9   3     4443.95     4177.45     70.01 o 
   4   9   3       49.08       43.30     18.97 o 
   5   9   3      216.35      155.90     26.80 o 
   6   9   3      219.10      204.33     32.35 o 
   7   9   3      197.11      188.58     37.12 o 
   8   9   3      147.65      138.66     45.25 o 
   9   9   3     2219.37     2353.13    101.68 o 
  10   9   3      212.04      200.86     55.95 o 
  11   9   3        4.11      -46.19     46.19 o 
   0  10   3     1789.32     1703.63     72.84 o 
   1  10   3      332.90      424.96     33.00 o 
   2  10   3      873.14      917.14     44.97 o 
   3  10   3      105.58       55.10     26.95 o 
   4  10   3       64.50       46.01     23.59 o 
   5  10   3      258.93      296.16     36.71 o 
   6  10   3      125.70      115.76     30.82 o 
   7  10   3      850.91      838.65     53.34 o 
   8  10   3       44.33      -12.65     36.80 o 
   9  10   3       37.65      -30.21     40.91 o 
  10  10   3      165.31      203.89     57.30 o 
   1  11   3     1392.52     1375.26     65.44 o 
   2  11   3        0.30       58.66     26.90 o 
   3  11   3      315.67      276.67     35.68 o 
   4  11   3       11.17       30.96     31.59 o 
   5  11   3      891.16      877.52     53.71 o 
   6  11   3     1739.24     1579.33     85.36 o 
   7  11   3       84.05       58.71     36.90 o 
   8  11   3       21.29       11.83     46.10 o 
   9  11   3        2.58       29.48     51.02 o 
   0  12   3      644.42      349.78     63.47 o 
   1  12   3       15.11       26.48     27.56 o 
   2  12   3      120.41      174.97     34.60 o 
   3  12   3     3265.48     3256.31     91.06 o 
   4  12   3      510.04      484.15     53.61 o 
   5  12   3      305.37      279.43     49.73 o 
   6  12   3      734.07      799.86     86.25 o 
   7  12   3     1168.83     1043.95     79.10 o 
   8  12   3        6.30       -1.45     68.61 o 
   1  13   3      371.32      564.10     50.84 o 
   2  13   3       12.93       25.88     33.64 o 
   3  13   3       15.06       54.55     40.47 o 
   4  13   3       97.08       33.04     37.88 o 
   5  13   3     1154.62     1374.49     77.99 o 
   6  13   3       55.80       96.03     47.07 o 
   7  13   3       71.25      -62.45     62.45 o 
   0  14   3     1405.56     1301.99    108.31 o 
   1  14   3        2.88      -40.46     40.46 o 
   2  14   3       31.76      -32.56     37.74 o 
   3  14   3        0.58       59.80     43.17 o 
   4  14   3       53.05        7.63     43.84 o 
   5  14   3        0.42      -34.35     44.20 o 
   1  15   3      374.51      422.14     59.12 o 
   2  15   3       90.36       53.13     46.32 o 
   0   0   4   122736.39   118393.60   2955.22 o 
   1   0   4    42634.99    51665.28    927.00 o 
   2   0   4    20206.95    19421.60    371.98 o 
   3   0   4     9327.98    10524.37    179.01 o 
   4   0   4      170.51      285.41     36.48 o 
   5   0   4    10551.43    11298.29    257.56 o 
   6   0   4    20593.08    24269.91    552.62 o 
   7   0   4     4260.21     4758.94    158.72 o 
   8   0   4     8507.06     5259.31    176.58 o 
   9   0   4      105.42      271.65    122.45 o 
  10   0   4     2360.77     1478.17    112.33 o 
  11   0   4     2517.38     2627.46    116.94 o 
  12   0   4       22.23       25.99     51.23 o 
  13   0   4      164.73       14.91     62.76 o 
  14   0   4       76.82       91.58     64.27 o 
   1   1   4    10271.22    10067.24    126.76 o 
   2   1   4      584.05      482.41     18.75 o 
   3   1   4      217.03      217.63     18.39 o 
   4   1   4     2604.58     2555.78     58.35 o 
   5   1   4    17311.18    18277.88    259.99 o 
   6   1   4      640.48      372.52     30.10 o 
   7   1   4      270.94      369.49     40.70 o 
   8   1   4     5365.05     5166.36    109.56 o 
   9   1   4     1715.99     1812.45     69.17 o 
  10   1   4     1479.08     1368.79     75.15 o 
  11   1   4      184.06      161.30     43.11 o 
  12   1   4      118.17       96.23     45.89 o 
  13   1   4      169.62      189.97     46.64 o 
  14   1   4      226.16      167.20     51.80 o 
   0   2   4    28212.35    23387.21    305.77 o 
   1   2   4    17191.76    15625.04    160.54 o 
   2   2   4     2846.89     3819.46     57.40 o 
   3   2   4       16.93       35.21     12.45 o 
   4   2   4     4518.33     3804.94     79.47 o 
   5   2   4     5251.44     5839.28     99.65 o 
   6   2   4       11.65       52.89     22.82 o 
   7   2   4      386.92      324.25     43.37 o 
   8   2   4      300.25      345.51     37.29 o 
   9   2   4      346.46      386.74     47.85 o 
  10   2   4      195.77      405.05     47.61 o 
  11   2   4      566.75      658.73     57.60 o 
  12   2   4      231.55      228.58     60.12 o 
  13   2   4      146.79       53.35     48.43 o 
   1   3   4    16954.79    14840.94    145.92 o 
   2   3   4     9457.81     8530.15     86.36 o 
   3   3   4     2261.29     1583.36     32.12 o 
   4   3   4    10105.77    10314.37    122.22 o 
   5   3   4     6589.29     6384.69    106.37 o 
   6   3   4     4135.91     3573.34     78.01 o 
   7   3   4      343.51      261.90     32.46 o 
   8   3   4      464.15      706.96     45.49 o 
   9   3   4     7155.81     6579.96    133.41 o 
  10   3   4      699.46      720.62     62.32 o 
  11   3   4       90.09       32.11     34.29 o 
  12   3   4     1228.23      958.14     62.48 o 
  13   3   4      448.16      622.45     67.36 o 
   0   4   4      475.83      515.28     32.17 o 
   1   4   4     2234.33     1276.88     24.60 o 
   2   4   4     2638.07     2634.63     43.11 o 
   3   4   4    15782.02    14785.32    140.81 o 
   4   4   4     7879.23     8210.62     97.25 o 
   5   4   4     5525.92     4469.02     72.29 o 
   6   4   4     1059.00      811.56     35.67 o 
   7   4   4     4737.52     4251.86     83.58 o 
   8   4   4        7.58       29.35     25.18 o 
   9   4   4       76.54      138.13     33.94 o 
  10   4   4      773.55      706.06     48.86 o 
  11   4   4      353.17      281.58     49.06 o 
  12   4   4        0.29      -41.05     41.05 o 
  13   4   4      133.00       96.52     55.44 o 
   1   5   4    10488.87    10803.88     97.74 o 
   2   5   4      119.56      207.91     11.67 o 
   3   5   4      180.24      167.04     12.48 o 
   4   5   4      883.36      958.35     26.49 o 
   5   5   4      220.10      225.89     20.18 o 
   6   5   4      562.99      487.01     28.77 o 
   7   5   4      191.44      242.36     28.43 o 
   8   5   4      155.95      152.94     28.98 o 
   9   5   4      254.54      398.06     43.65 o 
  10   5   4      103.90       50.01     42.17 o 
  11   5   4      262.49      189.53     51.67 o 
  12   5   4        3.18       13.71     46.90 o 
  13   5   4        0.73       41.90     55.26 o 
   0   6   4    12151.14    14218.71    186.69 o 
   1   6   4     1229.92     1138.03     25.20 o 
   2   6   4     1144.83     1091.20     34.99 o 
   3   6   4      179.99      177.64     16.88 o 
   4   6   4      599.31      607.31     30.00 o 
   5   6   4      441.37      355.78     21.26 o 
   6   6   4     1713.73     1497.26     46.32 o 
   7   6   4     3425.32     3628.83     88.22 o 
   8   6   4      166.44      289.51     44.73 o 
   9   6   4      629.83      781.61     62.80 o 
  10   6   4      292.63      301.12     51.26 o 
  11   6   4      336.80      440.75     97.06 o 
  12   6   4      325.24      483.98     68.92 o 
   1   7   4     3834.41     4180.98     51.58 o 
   2   7   4     5106.25     5397.40     67.41 o 
   3   7   4    12468.61    12491.50    162.15 o 
   4   7   4     1754.00     1599.55     42.76 o 
   5   7   4     5173.64     5276.47     81.28 o 
   6   7   4      393.44      497.57     37.88 o 
   7   7   4       71.11       48.44     30.57 o 
   8   7   4     3493.01     3681.19    220.51 o 
   9   7   4      804.64     1084.59     71.67 o 
  10   7   4     1381.66     1359.99     82.15 o 
  11   7   4      948.73      997.29     79.61 o 
  12   7   4       42.08       31.12     54.47 o 
   0   8   4     3933.88     3245.51     63.46 o 
   1   8   4     1419.71     1503.28     34.98 o 
   2   8   4     3444.37     2864.89     61.69 o 
   3   8   4       33.01        9.58     16.86 o 
   4   8   4      241.17      203.38     27.40 o 
   5   8   4       72.48       41.17     21.36 o 
   6   8   4       54.05       42.00     35.43 o 
   7   8   4      458.26      463.91     41.55 o 
   8   8   4       98.64       66.12     39.64 o 
   9   8   4      134.94       95.21     45.05 o 
  10   8   4       76.89       40.81     60.25 o 
  11   8   4      678.67      650.96     72.35 o 
  12   8   4      187.45       98.25     57.31 o 
   1   9   4     6136.70     5557.58    112.47 o 
   2   9   4      302.88      181.43     22.88 o 
   3   9   4      561.96      464.35     28.75 o 
   4   9   4       28.64       49.60     20.82 o 
   5   9   4       67.14      155.63     29.42 o 
   6   9   4     1860.61     1925.40     69.01 o 
   7   9   4        6.10       15.67     31.10 o 
   8   9   4      931.52     1013.86     62.16 o 
   9   9   4        6.69      -16.64     43.40 o 
  10   9   4      534.31      618.18     98.98 o 
  11   9   4       75.78       95.53     55.14 o 
   0  10   4      880.02      842.19     56.42 o 
   1  10   4     2052.10     1685.42     55.88 o 
   2  10   4      103.54      120.98     30.35 o 
   3  10   4     2526.18     2056.01     79.88 o 
   4  10   4     1385.65     1601.41     51.23 o 
   5  10   4        0.35        2.97     26.01 o 
   6  10   4      647.78      631.72     47.38 o 
   7  10   4      949.12      932.30     55.76 o 
   8  10   4     1618.10     1832.79     81.32 o 
   9  10   4      303.98      316.68     58.57 o 
  10  10   4       57.94      -29.97     49.34 o 
   1  11   4     1717.47     1544.77     57.20 o 
   2  11   4     1410.63     1230.32     48.36 o 
   3  11   4      597.41      556.43     51.15 o 
   4  11   4      616.49      733.53     55.70 o 
   5  11   4     2267.38     2249.34    128.48 o 
   6  11   4      269.71      287.62     47.54 o 
   7  11   4       89.87       33.57     37.48 o 
   8  11   4       47.70      102.48     41.35 o 
   9  11   4      800.91      825.64     75.98 o 
   0  12   4       45.09       65.65     47.83 o 
   1  12   4       60.63       32.21     31.55 o 
   2  12   4      931.95      939.84     59.21 o 
   3  12   4       13.15       23.50     37.25 o 
   4  12   4      201.55      154.84     55.25 o 
   5  12   4        0.03        2.12     38.83 o 
   6  12   4        0.24      -35.75     35.75 o 
   7  12   4        3.90      -46.77     46.77 o 
   8  12   4       26.37      -10.33     42.68 o 
   1  13   4      103.34       47.18     35.09 o 
   2  13   4      796.85      762.75     63.93 o 
   3  13   4       98.93       42.91     39.54 o 
   4  13   4       46.59      101.21     54.55 o 
   5  13   4     1569.57     1494.89     81.14 o 
   6  13   4      332.29      238.55     52.78 o 
   7  13   4        0.57      -57.74     57.74 o 
   0  14   4      354.20      247.06     66.20 o 
   1  14   4       73.68       88.39     44.22 o 
   2  14   4      200.13      157.69     48.14 o 
   3  14   4      604.49      566.16     61.85 o 
   4  14   4      729.66      739.06     85.35 o 
   5  14   4       69.12       83.08     63.37 o 
   1  15   4      152.53      154.35     50.93 o 
   2  15   4      100.42       94.83     48.35 o 
   1   1   5     4692.57     5286.29     67.50 o 
   2   1   5     8347.69     9524.78    115.06 o 
   3   1   5     3847.49     4843.66     71.77 o 
   4   1   5       68.14       52.86     16.74 o 
   5   1   5        3.57       10.96     17.08 o 
   6   1   5     1140.47      684.48     43.76 o 
   7   1   5     3201.32     4560.04     95.43 o 
   8   1   5     4989.97     4212.47    103.33 o 
   9   1   5      141.70      -28.60     28.60 o 
  10   1   5     2027.65     1918.14     97.27 o 
  11   1   5      419.28      318.49     47.70 o 
  12   1   5      590.87      533.92     51.12 o 
  13   1   5      708.43      670.68     59.89 o 
  14   1   5        2.74      -41.88     41.88 o 
   0   2   5      971.14     1276.20     36.21 o 
   1   2   5    21298.87    19422.55    184.83 o 
   2   2   5       96.33       45.09     12.33 o 
   3   2   5    30290.55    31151.74    337.03 o 
   4   2   5     6878.87     6583.66    100.84 o 
   5   2   5     7896.83     9636.57    143.94 o 
   6   2   5     2337.69     1950.76     57.90 o 
   7   2   5      365.21      212.73     31.05 o 
   8   2   5     5685.15     5275.32    111.16 o 
   9   2   5       13.94       42.30     32.22 o 
  10   2   5     3722.05     3707.49    109.96 o 
  11   2   5      140.17       67.62     54.50 o 
  12   2   5       76.30       51.38     42.18 o 
  13   2   5        0.18      -31.43     45.23 o 
   1   3   5     4676.09     5790.10     79.31 o 
   2   3   5    10675.77    12116.66    117.65 o 
   3   3   5     2353.66     3112.94     47.31 o 
   4   3   5     3226.81     3348.94     67.71 o 
   5   3   5     3071.19     3596.25     74.75 o 
   6   3   5     2513.72     2402.01     63.58 o 
   7   3   5     1585.40     1518.61     55.96 o 
   8   3   5     1414.09     1570.83     60.84 o 
   9   3   5      329.18      327.99     41.40 o 
  10   3   5       65.38      102.85     37.74 o 
  11   3   5     1264.49     1213.27     69.24 o 
  12   3   5      411.54      559.76     63.33 o 
  13   3   5      200.42      188.49     52.47 o 
   0   4   5     3704.80     3904.16     75.23 o 
   1   4   5      753.88      664.43     19.32 o 
   2   4   5    12386.64    12325.23    115.20 o 
   3   4   5      746.21      924.68     26.25 o 
   4   4   5     6965.58     6715.19     84.73 o 
   5   4   5        1.36        9.48     16.14 o 
   6   4   5      151.53      134.19     22.68 o 
   7   4   5     4880.00     4676.45    121.96 o 
   8   4   5       82.35       94.93     27.64 o 
   9   4   5      112.58      210.04     34.23 o 
  10   4   5       49.48       67.04     33.17 o 
  11   4   5      209.21      295.04     48.64 o 
  12   4   5      384.02      432.59     55.77 o 
  13   4   5        0.04        9.57     54.37 o 
   1   5   5        3.00        0.35      8.41 o 
   2   5   5    32140.95    31903.73    267.14 o 
   3   5   5     2609.64     2445.49     37.12 o 
   4   5   5     2888.36     2609.50     43.64 o 
   5   5   5      883.96      906.65     31.15 o 
   6   5   5     3950.45     4082.68     72.80 o 
   7   5   5     1857.39     1991.85     67.80 o 
   8   5   5      402.48      497.87     58.06 o 
   9   5   5     1442.95     1470.32     66.01 o 
  10   5   5        1.76      -36.50     36.50 o 
  11   5   5       96.26      159.96     48.71 o 
  12   5   5     1430.35     1662.59     96.83 o 
  13   5   5      548.16      461.78     70.73 o 
   0   6   5     9200.32     8007.40    118.87 o 
   1   6   5     3860.97     4065.56     49.63 o 
   2   6   5     9638.67     9423.89     95.01 o 
   3   6   5     1445.02     1629.33     35.07 o 
   4   6   5     9510.15     9231.28     96.67 o 
   5   6   5     1748.52     1715.51     41.30 o 
   6   6   5      818.42      881.74     38.65 o 
   7   6   5       65.31       37.45     25.23 o 
   8   6   5      109.13       76.61     37.16 o 
   9   6   5       17.82       33.27     38.00 o 
  10   6   5      334.22      275.53     51.44 o 
  11   6   5       14.06       18.39     76.42 o 
  12   6   5      106.54       63.68     52.01 o 
   1   7   5      667.17      792.50     36.49 o 
   2   7   5      698.95      800.30     29.21 o 
   3   7   5      303.12      343.44     20.48 o 
   4   7   5     4430.19     4391.65     64.87 o 
   5   7   5     1554.44     1799.23     50.90 o 
   6   7   5        4.42      -14.50     24.87 o 
   7   7   5      195.17      184.00     34.78 o 
   8   7   5      897.66      795.39     60.81 o 
   9   7   5       85.61      102.76     43.89 o 
  10   7   5      332.21      414.06     57.12 o 
  11   7   5      217.97      205.29     54.09 o 
  12   7   5       11.79      -46.91     46.91 o 
   0   8   5    12930.19    13264.20    212.56 o 
   1   8   5      754.96      876.31     28.35 o 
   2   8   5      171.16      166.34     20.27 o 
   3   8   5     1475.28     1487.24     42.69 o 
   4   8   5     1089.89     1208.75     42.58 o 
   5   8   5      893.65      962.93     41.79 o 
   6   8   5     2698.87     2566.81     80.27 o 
   7   8   5      577.85      543.78     44.31 o 
   8   8   5     1196.70     1156.24     72.13 o 
   9   8   5        0.11       -1.60     38.84 o 
  10   8   5     1059.91     1218.74     80.45 o 
  11   8   5       37.10        6.14     47.31 o 
   1   9   5      153.49       54.71     21.54 o 
   2   9   5     2114.78     2336.13     50.99 o 
   3   9   5       32.97       21.81     19.85 o 
   4   9   5     1533.16     1676.82     49.78 o 
   5   9   5        3.13       13.43     24.70 o 
   6   9   5     1105.10     1304.33     57.13 o 
   7   9   5       38.07       87.01     33.25 o 
   8   9   5     2449.17     2505.89     88.58 o 
   9   9   5      118.48      115.53     67.77 o 
  10   9   5     1300.74     1352.68     87.29 o 
  11   9   5      421.36      411.27     82.80 o 
   0  10   5     3409.26     3412.26    129.03 o 
   1  10   5     1727.47     2029.64     55.63 o 
   2  10   5      563.18      661.77     40.47 o 
   3  10   5      267.55      196.95     34.53 o 
   4  10   5       98.06      195.08     33.94 o 
   5  10   5      342.54      208.60     33.16 o 
   6  10   5      424.01      454.46     43.69 o 
   7  10   5      890.68      906.29     56.32 o 
   8  10   5       54.08       32.45     41.49 o 
   9  10   5       24.78      -20.97     46.33 o 
  10  10   5       11.42       84.35     52.59 o 
   1  11   5       11.08      -14.41     24.08 o 
   2  11   5       55.23      173.25     37.77 o 
   3  11   5      207.97      148.20     38.82 o 
   4  11   5      552.31      546.26     51.69 o 
   5  11   5      128.38      135.14     44.98 o 
   6  11   5     2571.59     2824.23     96.39 o 
   7  11   5      211.06      199.96     42.69 o 
   8  11   5      235.67      357.34     48.84 o 
   9  11   5       12.68      -45.51     45.51 o 
   0  12   5     1269.52     1533.45     92.05 o 
   1  12   5        5.82       17.97     27.11 o 
   2  12   5      365.95      371.50     49.93 o 
   3  12   5      477.77      366.26     56.81 o 
   4  12   5     2437.10     2811.62    106.64 o 
   5  12   5      748.53      736.90     62.40 o 
   6  12   5      157.91      171.68     57.25 o 
   7  12   5      462.04      389.50     56.32 o 
   8  12   5      398.84      478.96     73.56 o 
   1  13   5      117.68      101.34     39.78 o 
   2  13   5      235.03      249.08     47.56 o 
   3  13   5        3.59       11.16     37.48 o 
   4  13   5       70.23       16.01     53.72 o 
   5  13   5      171.88      121.92     53.34 o 
   6  13   5      652.28      595.45     72.46 o 
   7  13   5        1.48      -29.10     49.67 o 
   0  14   5      892.01     1167.13    120.70 o 
   1  14   5      473.48      453.66     57.93 o 
   2  14   5        1.89      -37.52     57.66 o 
   3  14   5        4.17      -36.21     41.62 o 
   4  14   5       15.81       51.71     45.30 o 
   5  14   5       38.43      -46.48     46.48 o 
   1  15   5        3.85      -15.36     52.91 o 
   2  15   5      926.20      997.18     75.65 o 
   0   0   6    41241.72    44141.95   1136.43 o 
   1   0   6        1.79       81.44     22.36 o 
   2   0   6     1056.50     1302.74     37.52 o 
   3   0   6     3493.79     3738.45    110.07 o 
   4   0   6    16265.70    14642.05    347.02 o 
   5   0   6     3107.66     3636.15     93.48 o 
   6   0   6    21303.99    16721.62    387.63 o 
   7   0   6    18235.80    21063.78    418.59 o 
   8   0   6    15055.75    16888.63    313.97 o 
   9   0   6      207.26      228.75     47.21 o 
  10   0   6     7021.40     7731.59    218.48 o 
  11   0   6      106.18      303.14     76.74 o 
  12   0   6     1001.37      912.78     86.40 o 
  13   0   6      139.77      315.79     72.12 o 
   1   1   6      309.47      481.03     18.30 o 
   2   1   6    13870.74    13513.22    144.96 o 
   3   1   6    10389.78    10690.56    120.95 o 
   4   1   6      422.25      189.58     25.53 o 
   5   1   6      471.40      424.58     39.99 o 
   6   1   6     3260.89     2986.44     71.15 o 
   7   1   6       73.32       40.09     25.97 o 
   8   1   6     4037.11     3612.03     90.15 o 
   9   1   6     2379.07     2863.59    125.29 o 
  10   1   6      963.36     1264.63     65.19 o 
  11   1   6        1.86       -4.42     31.22 o 
  12   1   6     1138.22     1396.41     84.63 o 
  13   1   6       26.71       35.22     38.80 o 
   0   2   6     8954.47     8674.20    131.52 o 
   1   2   6    67355.11    74810.49    664.79 o 
   2   2   6    27232.55    27375.93    257.59 o 
   3   2   6    38774.93    41122.91    405.90 o 
   4   2   6        3.16       13.90     14.67 o 
   5   2   6       12.04        3.08     18.24 o 
   6   2   6     5926.30     5579.54    103.38 o 
   7   2   6      380.29      562.78     39.18 o 
   8   2   6      119.05      222.61     39.01 o 
   9   2   6       75.33       47.30     34.73 o 
  10   2   6      538.02      571.82     51.74 o 
  11   2   6      195.32       76.34     40.23 o 
  12   2   6      637.41      585.87     60.42 o 
  13   2   6       44.17      -25.67     37.32 o 
   1   3   6    14842.13    14413.81    145.98 o 
   2   3   6    25167.20    26278.86    248.88 o 
   3   3   6       38.74      140.14     17.74 o 
   4   3   6    13375.46    12694.37    174.73 o 
   5   3   6      892.27      840.17     34.54 o 
   6   3   6    12342.43    12775.67    186.31 o 
   7   3   6      253.42      275.09     32.06 o 
   8   3   6     2241.69     2775.75     79.50 o 
   9   3   6        2.63       22.80     41.67 o 
  10   3   6       25.11      -22.22     32.50 o 
  11   3   6       51.56       69.11     39.39 o 
  12   3   6     1416.81     1852.76     90.02 o 
  13   3   6      515.24      465.36     61.87 o 
   0   4   6    33600.14    33941.58    542.34 o 
   1   4   6      167.88      139.57     14.43 o 
   2   4   6      276.93      299.02     16.47 o 
   3   4   6     1574.77     1506.55     33.74 o 
   4   4   6    10769.16    11255.62    126.52 o 
   5   4   6     5408.49     5422.04     82.14 o 
   6   4   6     2887.42     2578.59     56.66 o 
   7   4   6      131.26      186.32     26.42 o 
   8   4   6      143.00      120.83     27.23 o 
   9   4   6     1577.74     1704.66     73.72 o 
  10   4   6      331.57      462.80     46.83 o 
  11   4   6      241.61      216.76     46.52 o 
  12   4   6       58.03        0.19     43.63 o 
  13   4   6       77.70       21.15     51.71 o 
   1   5   6     1575.92     1772.76     35.05 o 
   2   5   6     1176.39     1381.41     27.54 o 
   3   5   6     2043.16     2306.26     37.72 o 
   4   5   6     2783.80     2729.19     49.24 o 
   5   5   6     1691.00     1695.77     41.38 o 
   6   5   6      364.30      500.23     36.00 o 
   7   5   6      427.51      541.97     35.07 o 
   8   5   6        9.35       20.88     26.00 o 
   9   5   6       46.99       -0.32     30.31 o 
  10   5   6      101.03       40.93     38.89 o 
  11   5   6        2.69      -19.20     40.76 o 
  12   5   6       95.39      147.55     54.94 o 
  13   5   6        7.32       26.27     54.23 o 
   0   6   6    32289.29    29464.42    356.66 o 
   1   6   6     9231.27    10074.60     96.31 o 
   2   6   6      539.40      759.95     32.99 o 
   3   6   6       68.25       95.18     12.72 o 
   4   6   6     8550.25     7870.54     91.50 o 
   5   6   6        1.25       -4.32     16.34 o 
   6   6   6      221.44      221.81     26.68 o 
   7   6   6      213.93      261.23     32.44 o 
   8   6   6      183.18      190.87     42.25 o 
   9   6   6      969.55     1010.08     68.94 o 
  10   6   6      171.87      107.65     42.71 o 
  11   6   6      291.34      254.51     54.43 o 
  12   6   6        0.38        4.50     47.75 o 
   1   7   6     1131.49     1189.01     28.49 o 
   2   7   6    16264.33    14540.65    138.89 o 
   3   7   6     3151.94     3338.49     58.93 o 
   4   7   6     1579.94     1576.01     38.56 o 
   5   7   6      652.55      608.88     38.49 o 
   6   7   6      781.50      801.70     44.76 o 
   7   7   6       16.55       51.65     31.13 o 
   8   7   6      744.32      742.60     59.89 o 
   9   7   6       24.42      -34.23     36.96 o 
  10   7   6      773.95      709.34     68.25 o 
  11   7   6      244.16      318.77     57.95 o 
  12   7   6      549.98      394.52     64.29 o 
   0   8   6      631.96      556.89     35.52 o 
   1   8   6       20.22       -1.58     15.39 o 
   2   8   6      694.14      741.43     27.28 o 
   3   8   6      414.95      610.70     31.41 o 
   4   8   6      245.63      247.03     28.36 o 
   5   8   6      279.75      197.26     31.79 o 
   6   8   6     2265.72     2263.24     69.73 o 
   7   8   6      394.24      382.09     44.32 o 
   8   8   6      129.75      126.95     38.66 o 
   9   8   6       70.33       29.52     41.89 o 
  10   8   6      264.43      339.33     58.91 o 
  11   8   6        0.73       18.60     58.76 o 
   1   9   6     1143.73     1457.21     44.75 o 
   2   9   6     1394.93     1351.21     39.96 o 
   3   9   6      304.78      366.72     32.02 o 
   4   9   6      928.07      921.91     44.14 o 
   5   9   6      875.76      783.82     63.12 o 
   6   9   6     1730.31     1847.97     65.68 o 
   7   9   6       12.23       -5.31     31.73 o 
   8   9   6       86.36       55.87     40.38 o 
   9   9   6      590.13      737.23     69.35 o 
  10   9   6       34.11       49.01     49.57 o 
  11   9   6       11.40        0.82     50.64 o 
   0  10   6      177.87      357.05     73.13 o 
   1  10   6       69.89      111.35     28.06 o 
   2  10   6      202.05      274.36     38.21 o 
   3  10   6        2.22       28.53     28.81 o 
   4  10   6      570.13      566.77     49.79 o 
   5  10   6       66.16       38.67     26.77 o 
   6  10   6     1037.48     1150.89     53.63 o 
   7  10   6     2115.60     1863.11     86.55 o 
   8  10   6     2084.50     2274.28     89.08 o 
   9  10   6      279.35      317.64     59.96 o 
  10  10   6      920.02     1096.68     85.48 o 
   1  11   6      135.55      145.63     36.26 o 
   2  11   6      131.26      122.95     45.70 o 
   3  11   6     1507.98     1335.51     77.56 o 
   4  11   6      144.61      151.52     39.96 o 
   5  11   6      150.59      149.72     37.98 o 
   6  11   6     1406.44     1303.06     64.62 o 
   7  11   6       16.49       77.43     35.46 o 
   8  11   6      711.73      905.29     61.92 o 
   9  11   6       70.69       74.76     52.08 o 
   0  12   6      574.01      528.36     66.69 o 
   1  12   6      459.81      478.19     51.12 o 
   2  12   6      173.59      145.94     55.05 o 
   3  12   6      490.32      462.77     59.61 o 
   4  12   6        2.42       76.77     47.43 o 
   5  12   6        4.12        2.19     46.95 o 
   6  12   6      139.89      147.29     97.83 o 
   7  12   6        9.17      -37.95     42.19 o 
   8  12   6        4.68      -34.52     42.62 o 
   1  13   6      508.43      422.12     52.51 o 
   2  13   6      444.78      459.33     55.48 o 
   3  13   6      372.83      323.63     51.26 o 
   4  13   6      427.19      366.78     62.06 o 
   5  13   6       49.83       30.76     49.31 o 
   6  13   6      384.83      452.63     69.28 o 
   7  13   6        2.93      -47.17     47.17 o 
   0  14   6      691.84      912.81    115.28 o 
   1  14   6        0.53       15.95     48.26 o 
   2  14   6        1.97      -40.48     40.48 o 
   3  14   6      104.44      137.61     48.16 o 
   4  14   6     1146.67     1270.20    113.64 o 
   5  14   6      223.44      218.39     59.80 o 
   1  15   6      102.93       43.17     55.90 o 
   1   1   7     7094.43     7329.63    102.34 o 
   2   1   7     2825.75     3229.79     54.21 o 
   3   1   7     6187.70     8088.21     97.80 o 
   4   1   7       48.80       97.94     16.61 o 
   5   1   7    22521.04    24791.59    314.62 o 
   6   1   7     3632.89     4772.93     78.48 o 
   7   1   7       16.33       -4.72     19.25 o 
   8   1   7     2719.46     2950.84     74.05 o 
   9   1   7     9935.55    10246.88    160.55 o 
  10   1   7     1358.88     1935.36     69.31 o 
  11   1   7      611.05      526.76     46.61 o 
  12   1   7     1012.47     1506.21     69.39 o 
  13   1   7      298.86      374.47     51.69 o 
   0   2   7      861.74      696.93     30.79 o 
   1   2   7    35234.69    35633.56    328.86 o 
   2   2   7      730.99      616.65     21.72 o 
   3   2   7      253.16      298.26     19.60 o 
   4   2   7    17007.56    16630.79    199.70 o 
   5   2   7     1997.34     1535.10     49.38 o 
   6   2   7        7.35        9.54     21.43 o 
   7   2   7    14987.55    13764.76    217.41 o 
   8   2   7     4547.65     5680.37    117.02 o 
   9   2   7      595.98      634.14     48.98 o 
  10   2   7     2637.19     3355.42     99.11 o 
  11   2   7     1012.81      946.83     63.48 o 
  12   2   7       51.97       -6.43     36.17 o 
  13   2   7      574.70      497.70     55.65 o 
   1   3   7     3257.38     3661.79     53.29 o 
   2   3   7     8094.11     7673.71     90.60 o 
   3   3   7    12330.63    12519.54    135.50 o 
   4   3   7       90.71       36.67     17.00 o 
   5   3   7     6214.00     6653.90    122.63 o 
   6   3   7     3947.54     3608.45    116.53 o 
   7   3   7      596.83      513.36     38.18 o 
   8   3   7        0.41        1.18     25.92 o 
   9   3   7       10.01       91.64     38.45 o 
  10   3   7      180.52      174.31     41.50 o 
  11   3   7      739.82      542.39     54.47 o 
  12   3   7      269.03      243.27     51.46 o 
  13   3   7       10.16       59.52     47.45 o 
   0   4   7     6358.25     6134.26    108.74 o 
   1   4   7      716.89      828.16     35.20 o 
   2   4   7      676.35      744.68     22.73 o 
   3   4   7    10599.56    10303.30    109.83 o 
   4   4   7     1686.43     1434.46     35.67 o 
   5   4   7       24.07       24.26     15.71 o 
   6   4   7      407.05      409.53     30.17 o 
   7   4   7        7.16       -1.16     22.25 o 
   8   4   7        1.05        3.81     24.15 o 
   9   4   7      244.45      153.04     33.02 o 
  10   4   7      119.47      180.18     36.40 o 
  11   4   7      481.35      540.01     57.09 o 
  12   4   7      222.95      209.88     50.22 o 
  13   4   7       10.53      -14.19     70.48 o 
   1   5   7    20831.17    21753.15    214.32 o 
   2   5   7    17340.26    16182.86    148.90 o 
   3   5   7     6425.93     6423.31     78.86 o 
   4   5   7     1205.11     1326.35     35.48 o 
   5   5   7     1701.77     1305.58     37.76 o 
   6   5   7     1243.56     1049.51     38.54 o 
   7   5   7      300.08      287.14     30.45 o 
   8   5   7       23.36       59.17     30.72 o 
   9   5   7     2028.54     2155.84     77.63 o 
  10   5   7      144.29       74.11     35.70 o 
  11   5   7      722.78      674.02     68.55 o 
  12   5   7       82.43       55.33     51.20 o 
  13   5   7     1259.06     1504.80    100.09 o 
   0   6   7    14981.58    16080.59    210.91 o 
   1   6   7      276.55      415.31     19.72 o 
   2   6   7      157.93      164.34     15.22 o 
   3   6   7    15155.16    14987.31    135.49 o 
   4   6   7     3676.28     3721.34     61.44 o 
   5   6   7      412.27      362.61     28.66 o 
   6   6   7     1175.80     1214.21     48.89 o 
   7   6   7     1011.68      882.28     45.24 o 
   8   6   7       30.70       16.93     34.70 o 
   9   6   7        6.45       -3.27     35.36 o 
  10   6   7      169.94       89.49     43.57 o 
  11   6   7      221.36      117.07     50.54 o 
  12   6   7        1.24       26.28     49.45 o 
   1   7   7     1218.07     1246.05     29.03 o 
   2   7   7      152.21       94.06     13.92 o 
   3   7   7    10042.66    10525.07    129.12 o 
   4   7   7      634.97      785.46     40.43 o 
   5   7   7     2122.43     2136.03     87.17 o 
   6   7   7      976.75      998.91     48.60 o 
   7   7   7       17.71       19.21     30.84 o 
   8   7   7      500.39      479.75     53.31 o 
   9   7   7       17.13       -1.46     56.63 o 
  10   7   7       68.01       57.42     43.72 o 
  11   7   7      230.36      169.26     59.15 o 
  12   7   7       48.47       29.18     53.28 o 
   0   8   7     4880.33     4411.74    101.49 o 
   1   8   7     5497.44     5381.19     71.17 o 
   2   8   7      227.99      297.56     21.39 o 
   3   8   7      378.94      358.56     30.34 o 
   4   8   7     3323.56     3083.71     76.12 o 
   5   8   7       30.97       51.34     25.74 o 
   6   8   7      169.29      197.45     34.68 o 
   7   8   7     6696.98     7055.27    131.63 o 
   8   8   7      445.82      506.07     49.78 o 
   9   8   7      349.71      264.57     52.26 o 
  10   8   7      501.50      512.54     64.55 o 
  11   8   7      205.04      112.88     54.92 o 
   1   9   7      577.79      541.26     34.66 o 
   2   9   7      559.63      558.68     39.45 o 
   3   9   7        1.10       -4.38     19.56 o 
   4   9   7     1488.81     1623.46     54.45 o 
   5   9   7     1152.30     1080.27     86.16 o 
   6   9   7      622.97      547.46     44.53 o 
   7   9   7      515.80      544.06     61.05 o 
   8   9   7      531.23      572.98     54.78 o 
   9   9   7     3149.73     3105.60    115.92 o 
  10   9   7      145.57      251.20     56.59 o 
  11   9   7      408.18      325.64     64.39 o 
   0  10   7       10.91      -16.74     37.72 o 
   1  10   7     1306.79     1477.57     71.57 o 
   2  10   7      497.35      601.90     57.25 o 
   3  10   7      516.75      504.02     41.91 o 
   4  10   7        2.93       18.12     27.72 o 
   5  10   7      214.14      232.31     32.45 o 
   6  10   7      310.32      364.33     39.85 o 
   7  10   7        1.17       27.53     36.05 o 
   8  10   7       36.05      -10.06     38.34 o 
   9  10   7        0.85       11.82     47.35 o 
  10  10   7       35.75       45.95     52.33 o 
   1  11   7        2.08       35.81     35.68 o 
   2  11   7      424.18      170.69     45.90 o 
   3  11   7      787.94      800.32     68.05 o 
   4  11   7      181.95      157.90     52.04 o 
   5  11   7     2469.66     2348.07     88.42 o 
   6  11   7      208.11      115.05     42.15 o 
   7  11   7      177.23      136.30     37.95 o 
   8  11   7      545.32      591.98     59.08 o 
   9  11   7      420.25      494.68     60.58 o 
   0  12   7      121.72      251.47     93.23 o 
   1  12   7       69.53       79.23     37.75 o 
   2  12   7        0.25       -3.60     35.88 o 
   3  12   7      747.84      607.77     67.03 o 
   4  12   7      696.19      634.57     77.96 o 
   5  12   7      875.25      862.73     76.10 o 
   6  12   7      357.28      347.79     62.11 o 
   7  12   7      453.15      522.77     70.67 o 
   8  12   7      264.35      189.45     53.47 o 
   1  13   7       77.91      104.84     46.76 o 
   2  13   7      185.95      265.69     59.50 o 
   3  13   7      256.18      397.29     53.81 o 
   4  13   7       99.23       26.22     49.84 o 
   5  13   7       34.86       60.13     51.98 o 
   6  13   7      109.97      101.39     63.91 o 
   0  14   7       35.64      145.75     78.05 o 
   1  14   7      570.90      513.78     68.21 o 
   2  14   7      121.25      125.08     55.60 o 
   3  14   7       36.73       18.76     46.19 o 
   4  14   7        1.07       25.00     45.36 o 
   0   0   8      778.24      601.12     30.99 o 
   1   0   8     1667.89     2053.44     47.97 o 
   2   0   8     2433.19     2910.24     72.57 o 
   3   0   8     3535.35     3479.26     83.36 o 
   4   0   8    11463.58    11807.71    267.51 o 
   5   0   8     1300.77     2049.53     70.75 o 
   6   0   8     1345.77     1081.27     59.15 o 
   7   0   8    35011.80    31301.17    512.81 o 
   8   0   8      169.21      304.23     46.06 o 
   9   0   8      907.40      834.13     67.08 o 
  10   0   8     1356.80     1785.87     94.09 o 
  11   0   8     2814.11     2173.10    107.09 o 
  12   0   8      587.60      722.02     79.92 o 
  13   0   8      263.48      171.85     67.32 o 
   1   1   8       85.65       79.48     15.28 o 
   2   1   8     1006.62      937.36     35.43 o 
   3   1   8    19230.80    19626.17    193.05 o 
   4   1   8     2004.41     2865.04     56.33 o 
   5   1   8     1788.86     1787.37     47.30 o 
   6   1   8     4639.12     4406.09     81.10 o 
   7   1   8      100.06      158.09     26.29 o 
   8   1   8       60.80       11.77     25.07 o 
   9   1   8     5178.92     4472.55     97.33 o 
  10   1   8      103.74      103.37     33.90 o 
  11   1   8        2.46      -23.76     29.62 o 
  12   1   8      229.81      317.17     47.12 o 
  13   1   8       23.54      -34.04     36.44 o 
   0   2   8     2008.37     2319.71     86.12 o 
   1   2   8    47039.97    50958.91    462.91 o 
   2   2   8       73.04       92.32     14.39 o 
   3   2   8     5184.47     5263.16     64.97 o 
   4   2   8     1792.71     1600.38     38.71 o 
   5   2   8     5592.68     6296.32    109.60 o 
   6   2   8      498.31      437.69     34.03 o 
   7   2   8     6444.29     5941.46    148.94 o 
   8   2   8      335.05      283.25     37.25 o 
   9   2   8      541.17      617.42     48.33 o 
  10   2   8       87.32       63.84     31.23 o 
  11   2   8      274.50      140.99     38.17 o 
  12   2   8       91.67      119.21     38.87 o 
  13   2   8      640.08      659.19     59.27 o 
   1   3   8    43367.89    41743.71    386.40 o 
   2   3   8     9496.38     8976.02    103.70 o 
   3   3   8      253.27      351.07     20.68 o 
   4   3   8        0.13        6.67     15.87 o 
   5   3   8     9924.30     8740.85    126.55 o 
   6   3   8     2937.69     3258.64     78.65 o 
   7   3   8      128.70      171.10     30.29 o 
   8   3   8      834.70      975.06     51.80 o 
   9   3   8     2028.90     1613.82     67.80 o 
  10   3   8      763.90      686.82     53.93 o 
  11   3   8       31.65      -25.20     35.54 o 
  12   3   8      144.94      111.73     47.76 o 
  13   3   8     1092.11     1221.69     76.79 o 
   0   4   8        1.45      -17.40     17.40 o 
   1   4   8    41634.75    42219.68    393.55 o 
   2   4   8     3196.65     2955.01     48.65 o 
   3   4   8     4298.14     3603.78     57.25 o 
   4   4   8       80.39       32.80     13.54 o 
   5   4   8    13152.67    12817.26    186.50 o 
   6   4   8      796.78      677.17     36.67 o 
   7   4   8      205.73      128.12     26.34 o 
   8   4   8      313.17      299.38     37.20 o 
   9   4   8     1948.53     1726.48     69.32 o 
  10   4   8      239.56      228.21     37.64 o 
  11   4   8      436.88      488.01     58.16 o 
  12   4   8       56.23       -8.18     41.77 o 
  13   4   8      655.13      598.81     77.52 o 
   1   5   8      114.25      146.60     14.77 o 
   2   5   8       22.52       -5.65     12.07 o 
   3   5   8     3855.90     4379.34     65.52 o 
   4   5   8      644.62      598.45     28.13 o 
   5   5   8     1038.88      953.57     33.75 o 
   6   5   8      210.84      245.68     25.68 o 
   7   5   8      349.18      277.31     30.76 o 
   8   5   8        1.64      -10.57     29.88 o 
   9   5   8      272.10      325.37     46.57 o 
  10   5   8       69.15       10.96     36.61 o 
  11   5   8       86.95       40.07     45.74 o 
  12   5   8        0.22      -45.64     45.64 o 
   0   6   8        3.79       -4.14     16.62 o 
   1   6   8    25817.88    26687.76    234.18 o 
   2   6   8     1466.13     1484.22     36.28 o 
   3   6   8     3023.96     2684.90     48.12 o 
   4   6   8        9.37       30.52     16.15 o 
   5   6   8     4584.11     4428.45     80.47 o 
   6   6   8      538.84      515.90     34.32 o 
   7   6   8      179.76      123.75     28.44 o 
   8   6   8      140.97      168.52     36.41 o 
   9   6   8        1.12      -23.06     36.07 o 
  10   6   8        4.27      -38.44     38.44 o 
  11   6   8      219.96      371.90     87.38 o 
  12   6   8        8.76       -2.95     49.71 o 
   1   7   8    15389.21    14843.98    164.47 o 
   2   7   8       30.74       -1.06     12.85 o 
   3   7   8     2451.76     2199.62     54.38 o 
   4   7   8      388.55      472.52     28.92 o 
   5   7   8     4733.48     5132.92     84.90 o 
   6   7   8        2.27       39.88     27.39 o 
   7   7   8      392.78      421.04     44.23 o 
   8   7   8      609.21      677.85     59.40 o 
   9   7   8     1285.51     1349.18     78.25 o 
  10   7   8       19.95        8.10     41.17 o 
  11   7   8        2.85      -40.08     43.59 o 
  12   7   8       38.33      -31.24     49.81 o 
   0   8   8     1164.75     1196.34     66.72 o 
   1   8   8      911.86     1044.26     34.60 o 
   2   8   8       30.34       38.38     17.71 o 
   3   8   8     2614.93     2509.11     61.22 o 
   4   8   8        1.27       -8.13     21.53 o 
   5   8   8     3294.70     3285.21     77.13 o 
   6   8   8       55.98      100.89     31.78 o 
   7   8   8     2173.39     2228.85     74.33 o 
   8   8   8       59.61       86.65     36.27 o 
   9   8   8      228.98      171.68     48.68 o 
  10   8   8       26.36       26.11     45.44 o 
  11   8   8      301.12      300.52     77.45 o 
   1   9   8        2.17       19.96     25.21 o 
   2   9   8      127.43      154.73     35.12 o 
   3   9   8      468.57      328.60     48.64 o 
   4   9   8      226.70      288.33     32.91 o 
   5   9   8      894.45      931.65     47.20 o 
   6   9   8        3.98      -25.18     25.18 o 
   7   9   8      436.90      347.95     42.87 o 
   8   9   8        1.00       -7.95     37.14 o 
   9   9   8      737.10      887.57     73.81 o 
  10   9   8        4.50      -11.66     48.62 o 
   0  10   8      163.72      172.87     48.43 o 
   1  10   8       18.78       -9.52     61.15 o 
   2  10   8      151.09      165.38     38.38 o 
   3  10   8     1210.39     1306.75     74.06 o 
   4  10   8      759.93      668.85     54.00 o 
   5  10   8        1.40      -23.61     27.50 o 
   6  10   8      209.29      238.11     36.81 o 
   7  10   8     6055.62     6453.60    132.11 o 
   8  10   8       11.11      -10.84     39.70 o 
   9  10   8       17.39       -2.53     46.55 o 
  10  10   8      177.04      188.52     58.37 o 
   1  11   8      918.77      778.98     67.21 o 
   2  11   8       24.85      -47.73     48.45 o 
   3  11   8      276.11      326.61     54.63 o 
   4  11   8        0.15      -27.66     41.25 o 
   5  11   8      900.77      920.49     64.16 o 
   6  11   8      161.89      144.76     44.76 o 
   7  11   8        7.87      -21.00     39.99 o 
   8  11   8        0.10      -15.56     38.77 o 
   9  11   8      786.08      948.58     83.30 o 
   0  12   8      250.71       96.15     67.18 o 
   1  12   8      326.29      344.97     58.36 o 
   2  12   8      105.59      115.27     69.36 o 
   3  12   8      591.36      531.63     65.01 o 
   4  12   8      257.90      298.64     57.36 o 
   5  12   8      242.17      328.51     79.87 o 
   6  12   8        9.61       -1.28     52.55 o 
   7  12   8      149.05      101.82     70.77 o 
   8  12   8       16.90      -11.64     49.09 o 
   1  13   8      615.29      528.98     68.01 o 
   2  13   8       12.54       32.75     41.05 o 
   3  13   8      280.69      211.38     49.88 o 
   4  13   8        2.02      -20.27     46.26 o 
   5  13   8      697.01      736.42     76.74 o 
   6  13   8        0.01      -45.19     59.94 o 
   0  14   8      200.85      112.80     81.65 o 
   1  14   8      538.03      556.18     71.70 o 
   2  14   8       68.70       67.87     54.47 o 
   3  14   8      611.52      566.87     64.50 o 
   4  14   8        7.91       -0.16     43.93 o 
   1   1   9     6553.10     4731.55     60.69 o 
   2   1   9       20.13       93.21     13.79 o 
   3   1   9     3283.09     3714.24     58.30 o 
   4   1   9     1661.99     1321.59     38.63 o 
   5   1   9    17805.34    16375.64    202.49 o 
   6   1   9      286.26      384.51     34.15 o 
   7   1   9        1.68       -8.48     19.50 o 
   8   1   9     4042.77     3983.10     86.89 o 
   9   1   9     5545.50     4631.15     99.83 o 
  10   1   9      627.97      732.54     49.46 o 
  11   1   9        1.56        8.82     32.93 o 
  12   1   9      101.36      167.92     41.60 o 
  13   1   9      201.87      201.33     69.30 o 
   0   2   9    19283.23    20258.21    282.29 o 
   1   2   9    10473.93    10010.91    111.59 o 
   2   2   9     4768.13     4671.92     64.86 o 
   3   2   9     6295.02     5783.08     74.25 o 
   4   2   9     3234.63     3320.74     58.01 o 
   5   2   9      944.76     1084.92     38.17 o 
   6   2   9     1179.30     1236.42     40.41 o 
   7   2   9     9276.63     8141.60    191.11 o 
   8   2   9      455.93      667.00     40.60 o 
   9   2   9      633.21      581.27     43.10 o 
  10   2   9       95.13      138.22     35.88 o 
  11   2   9     1186.66     1173.75     60.61 o 
  12   2   9      174.13      116.37     48.70 o 
  13   2   9      491.55      480.67     54.90 o 
   1   3   9     1275.50     1540.33     35.38 o 
   2   3   9    11716.76    12085.92    133.13 o 
   3   3   9     9533.14    10900.12    124.67 o 
   4   3   9     4516.19     4345.77     71.73 o 
   5   3   9     1348.03     1790.53     51.07 o 
   6   3   9        0.01       -8.00     21.61 o 
   7   3   9     1486.41     1486.07     60.20 o 
   8   3   9      274.06      261.78     36.78 o 
   9   3   9      154.42      182.21     37.55 o 
  10   3   9       77.54        8.88     34.02 o 
  11   3   9      989.70      936.80     65.78 o 
  12   3   9        4.86      -36.28     36.28 o 
  13   3   9       63.54       13.31     46.30 o 
   0   4   9      306.56      364.97     29.58 o 
   1   4   9     6782.36     6607.75     85.31 o 
   2   4   9     3147.71     3440.22     51.62 o 
   3   4   9     5431.84     5070.87     77.30 o 
   4   4   9     8934.88     9603.93    117.73 o 
   5   4   9     3671.36     3495.44     73.04 o 
   6   4   9        0.12       -0.47     21.32 o 
   7   4   9       57.96      121.62     29.09 o 
   8   4   9       91.57      132.83     33.46 o 
   9   4   9        1.05       48.78     33.39 o 
  10   4   9      887.42      887.04     58.80 o 
  11   4   9      110.82      143.71     43.80 o 
  12   4   9       18.18       -2.48     43.56 o 
  13   4   9        0.83        6.76     51.15 o 
   1   5   9    23154.19    21772.38    333.27 o 
   2   5   9     3272.48     3128.70     53.31 o 
   3   5   9     7542.74     7977.58     94.69 o 
   4   5   9     1595.37     1555.19     36.29 o 
   5   5   9     2635.01     2400.64     51.77 o 
   6   5   9     4109.86     3979.28     74.95 o 
   7   5   9     1159.82     1133.00     48.77 o 
   8   5   9      211.15      177.66     35.98 o 
   9   5   9      173.74      172.92     40.02 o 
  10   5   9      120.17       95.38     39.73 o 
  11   5   9      152.50       89.33     46.99 o 
  12   5   9      412.08      261.03     65.68 o 
   0   6   9     1072.20     1551.01    111.46 o 
   1   6   9      849.60      786.12     27.18 o 
   2   6   9     2028.52     1984.92     37.65 o 
   3   6   9     5292.80     5055.44     67.49 o 
   4   6   9     3289.19     3183.53     55.97 o 
   5   6   9      532.58      528.34     31.56 o 
   6   6   9      677.73      749.84     39.90 o 
   7   6   9     1218.63     1327.45     53.81 o 
   8   6   9      119.66      127.52     35.71 o 
   9   6   9      200.78      182.46     45.47 o 
  10   6   9      120.20      150.14     60.51 o 
  11   6   9      283.86      310.81     57.47 o 
  12   6   9        0.04      -30.12     46.65 o 
   1   7   9      457.50      534.84     24.64 o 
   2   7   9     5170.70     4875.46     69.87 o 
   3   7   9     3350.58     3180.98     66.67 o 
   4   7   9     1598.77     1551.79     48.44 o 
   5   7   9      134.35      174.02     25.78 o 
   6   7   9      205.31      279.50     35.13 o 
   7   7   9      347.39      289.75     47.50 o 
   8   7   9        0.28       21.53     33.89 o 
   9   7   9        0.50       38.62     43.57 o 
  10   7   9        1.39       27.43     44.05 o 
  11   7   9      623.43      628.53     72.02 o 
   0   8   9     6521.38     5895.10    150.66 o 
   1   8   9      371.34      356.87     26.62 o 
   2   8   9      287.87      276.51     28.36 o 
   3   8   9     1901.39     1789.67     53.45 o 
   4   8   9        8.04      -22.63     22.63 o 
   5   8   9      706.31      754.22     54.49 o 
   6   8   9      558.77      610.54     41.46 o 
   7   8   9     2290.78     2255.15     74.61 o 
   8   8   9      177.04       81.18     38.20 o 
   9   8   9       34.59        4.52     42.26 o 
  10   8   9        0.89       27.15     45.80 o 
  11   8   9      470.96      519.95     69.24 o 
   1   9   9      861.31      761.86     50.60 o 
   2   9   9      232.37      245.46     39.62 o 
   3   9   9       86.80       36.01     30.40 o 
   4   9   9       41.29       11.10     28.71 o 
   5   9   9     3831.47     3956.96     99.26 o 
   6   9   9       59.94       91.67     31.40 o 
   7   9   9      130.45       90.80     32.90 o 
   8   9   9      873.26      779.68     60.13 o 
   9   9   9     1513.25     1575.11    127.29 o 
  10   9   9      444.56      269.46     56.93 o 
   0  10   9     1096.88     1205.43    105.81 o 
   1  10   9      415.49      326.14     50.66 o 
   2  10   9      906.51      905.64     67.61 o 
   3  10   9       14.21       33.76     32.54 o 
   4  10   9      367.57      293.15     44.79 o 
   5  10   9      105.68       68.22     28.17 o 
   6  10   9      516.73      640.14     52.48 o 
   7  10   9       55.21       74.85     49.31 o 
   8  10   9       10.59      -10.03     35.44 o 
   9  10   9        7.55        9.51     43.79 o 
   1  11   9       42.56       13.44     32.97 o 
   2  11   9       28.13       62.84     42.13 o 
   3  11   9        2.79       43.79     42.82 o 
   4  11   9      715.44      862.23     72.86 o 
   5  11   9     1031.57      969.35     65.89 o 
   6  11   9      492.12      363.65     53.06 o 
   7  11   9       31.88        9.58     42.04 o 
   8  11   9        1.62        4.49     41.20 o 
   0  12   9      224.06      197.67     73.05 o 
   1  12   9      746.04      683.62    103.78 o 
   2  12   9      536.09      540.87     66.57 o 
   3  12   9      393.23      352.74     58.41 o 
   4  12   9      317.54      293.30     60.62 o 
   5  12   9      351.78      354.78     63.08 o 
   6  12   9       66.32       81.22     51.41 o 
   7  12   9      481.48      714.30     78.26 o 
   1  13   9      123.18      129.35     54.39 o 
   2  13   9       31.02        9.91     47.70 o 
   3  13   9      674.14      804.78     78.06 o 
   4  13   9       12.96       40.21     50.47 o 
   5  13   9       42.17       -7.54     48.86 o 
   6  13   9       68.51       -1.14     53.83 o 
   0  14   9      140.92      202.70     80.67 o 
   1  14   9      308.62      335.70     72.89 o 
   2  14   9       75.66       56.98     52.72 o 
   3  14   9       53.14       25.62     54.79 o 
   4  14   9        0.18      -27.71     52.95 o 
   0   0  10     3580.95     3260.96     75.21 o 
   1   0  10      411.89      801.04     28.82 o 
   2   0  10     1324.02      955.44     31.56 o 
   3   0  10     1281.79      986.68     36.96 o 
   4   0  10     2086.44     1962.66     54.39 o 
   5   0  10     9900.67     9912.59    248.05 o 
   6   0  10    16910.33    17535.61    326.89 o 
   7   0  10     5392.31     5792.66    146.57 o 
   8   0  10     7849.32     9096.57    203.74 o 
   9   0  10        7.00       13.53     39.88 o 
  10   0  10     1185.34     1856.20     96.20 o 
  11   0  10      852.02     1019.95     87.70 o 
  12   0  10     1541.09     1340.46     96.14 o 
  13   0  10      143.44      268.72     70.30 o 
   1   1  10       60.01      159.08     14.55 o 
   2   1  10     7232.32     7449.70     87.72 o 
   3   1  10     1237.35     1152.24     32.16 o 
   4   1  10     1224.19     1322.31     33.77 o 
   5   1  10      563.71      534.47     30.14 o 
   6   1  10      900.39      975.36     40.50 o 
   7   1  10     3604.75     3613.29     88.63 o 
   8   1  10     1025.90     1369.89     53.10 o 
   9   1  10      351.40      399.90     39.91 o 
  10   1  10      235.03      248.11     38.19 o 
  11   1  10     1295.38     1254.10     62.02 o 
  12   1  10      251.50      267.65     45.45 o 
  13   1  10      143.58      139.53     44.65 o 
   0   2  10     7104.89     8018.32    134.00 o 
   1   2  10     4849.02     4698.12     65.15 o 
   2   2  10    21585.84    23304.44    230.31 o 
   3   2  10       10.52       20.29     12.32 o 
   4   2  10     2666.73     2719.06     51.42 o 
   5   2  10     6713.19     6434.31     94.06 o 
   6   2  10     2374.62     2300.56     58.94 o 
   7   2  10       47.05       86.32     25.79 o 
   8   2  10     1852.99     1929.14     68.82 o 
   9   2  10      747.89      843.01     48.50 o 
  10   2  10      835.91     1142.79     56.64 o 
  11   2  10        0.06       25.71     32.29 o 
  12   2  10      382.97      303.62     47.18 o 
  13   2  10      259.02      259.87     50.00 o 
   1   3  10      116.18       34.90     15.78 o 
   2   3  10     3528.03     3296.46     55.39 o 
   3   3  10      529.28      625.45     26.68 o 
   4   3  10      814.65      875.00     29.31 o 
   5   3  10      528.89      607.40     29.22 o 
   6   3  10     9261.37     8697.54    130.18 o 
   7   3  10      556.91      525.72     35.51 o 
   8   3  10     1158.28     1372.48     53.25 o 
   9   3  10      385.13      424.41     45.12 o 
  10   3  10        1.88       -7.63     29.07 o 
  11   3  10        2.91      -38.42     39.57 o 
  12   3  10     1450.08     1594.29     80.11 o 
  13   3  10      147.71      105.57     55.77 o 
   0   4  10     9421.58     9489.95    159.37 o 
   1   4  10     2450.17     2460.49     47.58 o 
   2   4  10     1707.94     1870.24     37.81 o 
   3   4  10     3576.59     3427.39     53.95 o 
   4   4  10    11435.81    10508.71    127.56 o 
   5   4  10      975.35      908.62     37.08 o 
   6   4  10     2137.11     2026.39     68.86 o 
   7   4  10     1239.09     1297.32     56.23 o 
   8   4  10       64.00       52.00     31.78 o 
   9   4  10      321.65      464.46     47.49 o 
  10   4  10      367.48      408.36     55.64 o 
  11   4  10      563.40      621.36     66.43 o 
  12   4  10       14.16       26.20     43.12 o 
   1   5  10      111.56      223.15     20.53 o 
   2   5  10      630.03      518.98     23.29 o 
   3   5  10      673.09      687.23     28.47 o 
   4   5  10       27.80       25.28     13.82 o 
   5   5  10      667.88      736.86     32.75 o 
   6   5  10      116.54      141.94     28.62 o 
   7   5  10     1417.07     1350.11     57.63 o 
   8   5  10      155.47      190.39     36.08 o 
   9   5  10      887.95      986.87     59.58 o 
  10   5  10        3.49      -19.52     35.49 o 
  11   5  10      111.66       46.12     48.29 o 
  12   5  10        4.54      -46.31     46.31 o 
   0   6  10    26407.04    25637.70    367.82 o 
   1   6  10      731.22      684.16     29.11 o 
   2   6  10     2458.11     2651.95     48.82 o 
   3   6  10     1590.44     1557.65     38.71 o 
   4   6  10     2367.00     2479.45     49.84 o 
   5   6  10       19.73        2.19     19.28 o 
   6   6  10        1.69      -19.94     21.77 o 
   7   6  10       22.49       -7.01     26.69 o 
   8   6  10        2.02      -28.60     28.60 o 
   9   6  10      356.04      429.76     54.11 o 
  10   6  10      669.17      661.99     65.92 o 
  11   6  10      195.94      200.88     54.50 o 
  12   6  10       19.03        5.67     51.87 o 
   1   7  10     4269.97     3771.91     71.68 o 
   2   7  10     5330.76     5105.00     79.88 o 
   3   7  10     1361.51     1168.55     42.58 o 
   4   7  10      107.55      129.83     23.56 o 
   5   7  10     2382.42     2466.72     58.94 o 
   6   7  10     2585.25     2585.18     69.32 o 
   7   7  10       31.76       -1.61     31.18 o 
   8   7  10     1024.39      953.92     60.18 o 
   9   7  10      720.91      699.87     64.71 o 
  10   7  10      412.07      415.30     77.87 o 
  11   7  10       55.69       53.87     49.69 o 
   0   8  10       33.26      137.75     40.52 o 
   1   8  10      705.98      570.52     37.51 o 
   2   8  10      233.02      238.99     28.86 o 
   3   8  10     3477.36     3175.41     71.81 o 
   4   8  10      126.81       79.73     31.47 o 
   5   8  10      152.32       94.48     27.68 o 
   6   8  10     1228.30     1144.42     51.55 o 
   7   8  10      157.46      121.62     32.46 o 
   8   8  10      595.90      564.47     66.60 o 
   9   8  10       48.79      -42.77     42.77 o 
  10   8  10      367.44      372.16     78.71 o 
  11   8  10       40.52      -19.41     50.19 o 
   1   9  10     2109.61     1893.96     72.57 o 
   2   9  10     1281.54     1201.48     84.59 o 
   3   9  10      116.77       74.81     30.57 o 
   4   9  10      386.00      333.91     41.52 o 
   5   9  10      777.74      908.59     61.44 o 
   6   9  10      399.51      405.48     44.20 o 
   7   9  10        5.38       61.81     31.45 o 
   8   9  10       80.17       90.96     38.50 o 
   9   9  10      952.10      899.78     99.53 o 
  10   9  10       26.16       33.54     50.22 o 
   0  10  10      734.82      947.25     98.77 o 
   1  10  10        2.15       27.48     39.54 o 
   2  10  10      873.66      965.67     59.59 o 
   3  10  10     1619.80     1553.44     83.12 o 
   4  10  10      754.66      728.79     57.67 o 
   5  10  10      233.03      319.03     48.21 o 
   6  10  10     1675.88     1817.75     73.38 o 
   7  10  10      888.70      884.43     60.99 o 
   8  10  10      829.82      840.15     76.23 o 
   9  10  10        5.26       40.90     43.06 o 
   1  11  10       10.01      -39.29     39.29 o 
   2  11  10      420.41      502.31     61.91 o 
   3  11  10     1433.95     1459.34    102.15 o 
   4  11  10       38.43       75.47     47.86 o 
   5  11  10       89.69       51.22     40.37 o 
   6  11  10      125.06       87.63     42.93 o 
   7  11  10      221.25      272.36     53.19 o 
   8  11  10      250.29      321.47     55.63 o 
   0  12  10      235.24      237.32    108.70 o 
   1  12  10        7.25      -26.02     51.77 o 
   2  12  10      125.63       90.75     50.20 o 
   3  12  10       11.76      -41.73     41.73 o 
   4  12  10       27.35       12.58     49.43 o 
   5  12  10      198.59      185.49     57.10 o 
   6  12  10       40.09       25.75     49.78 o 
   7  12  10      110.35       30.06     46.35 o 
   1  13  10      473.16      516.63     68.71 o 
   2  13  10      611.57      486.09     68.73 o 
   3  13  10      462.26      344.02     64.73 o 
   4  13  10       58.75       53.32     51.89 o 
   5  13  10        3.57      -33.43     51.66 o 
   0  14  10      357.50      329.49     92.36 o 
   1  14  10      582.21      608.78     76.39 o 
   2  14  10       22.43      -40.67     66.78 o 
   3  14  10       15.37       -8.20     54.44 o 
   1   1  11      203.67      249.20     18.35 o 
   2   1  11     1146.71      884.74     26.78 o 
   3   1  11      412.81      286.23     18.89 o 
   4   1  11     3383.46     4035.01     66.87 o 
   5   1  11     1144.38     1207.97     46.16 o 
   6   1  11     4717.72     4619.04     87.05 o 
   7   1  11      539.07      496.26     35.38 o 
   8   1  11     2614.87     2687.48     94.76 o 
   9   1  11       60.93       26.54     28.91 o 
  10   1  11     1467.04     1401.92     61.19 o 
  11   1  11      136.17      209.80     45.09 o 
  12   1  11      183.02      257.01     62.16 o 
  13   1  11      327.93      302.62     49.95 o 
   0   2  11     4998.90     5390.83    103.06 o 
   1   2  11     3952.41     4254.07     62.69 o 
   2   2  11      319.84      360.14     21.48 o 
   3   2  11       43.33      101.96     15.75 o 
   4   2  11     7301.37     6734.18     88.40 o 
   5   2  11     5050.49     4300.92     68.98 o 
   6   2  11      470.25      385.58     31.41 o 
   7   2  11        1.12       17.19     22.34 o 
   8   2  11     1511.97     1492.65     51.80 o 
   9   2  11       11.79       63.55     29.29 o 
  10   2  11     1759.42     1903.40     69.51 o 
  11   2  11       10.17       30.74     33.19 o 
  12   2  11       95.46       60.13     39.18 o 
  13   2  11       32.78       -1.09     40.51 o 
   1   3  11     1554.20     1226.12     40.75 o 
   2   3  11     4782.51     5290.79     78.46 o 
   3   3  11      870.42      756.78     29.92 o 
   4   3  11       28.59       16.44     15.04 o 
   5   3  11      260.69      208.73     21.05 o 
   6   3  11      306.75      314.99     29.70 o 
   7   3  11       24.79       26.96     23.77 o 
   8   3  11      345.20      287.11     33.90 o 
   9   3  11      607.85      605.28     43.72 o 
  10   3  11       32.21        8.96     28.23 o 
  11   3  11      938.75      999.07     67.47 o 
  12   3  11      508.54      485.76     84.72 o 
   0   4  11      393.00      465.91     38.17 o 
   1   4  11     4789.68     4438.07     68.71 o 
   2   4  11       79.66      102.71     14.88 o 
   3   4  11     3595.81     3405.39     61.07 o 
   4   4  11     4793.71     4442.86     73.21 o 
   5   4  11     3021.62     3033.72     64.57 o 
   6   4  11      198.85      165.83     28.38 o 
   7   4  11      754.09      911.40     58.78 o 
   8   4  11      236.67      207.68     35.75 o 
   9   4  11        0.56       17.39     32.57 o 
  10   4  11      759.12      801.54     67.22 o 
  11   4  11      250.42      321.60     59.03 o 
  12   4  11       17.26        1.43     42.69 o 
   1   5  11      781.31      738.93     30.16 o 
   2   5  11    14634.00    13880.97    153.28 o 
   3   5  11      569.11      593.47     26.22 o 
   4   5  11      107.02       65.39     17.33 o 
   5   5  11      364.86      308.52     23.35 o 
   6   5  11     2256.08     2016.54     53.21 o 
   7   5  11     3276.74     3607.52     77.30 o 
   8   5  11     1275.25     1211.25     60.54 o 
   9   5  11      100.56       69.06     35.19 o 
  10   5  11      198.59      311.56     56.86 o 
  11   5  11      170.12      100.81     50.53 o 
  12   5  11     1919.14     1990.19    105.57 o 
   0   6  11     1179.98     1398.32     58.02 o 
   1   6  11       75.94       71.64     19.14 o 
   2   6  11       21.51       65.14     16.31 o 
   3   6  11      462.60      481.24     25.08 o 
   4   6  11     2342.13     2214.04     48.43 o 
   5   6  11     3630.91     3258.08     82.58 o 
   6   6  11     1956.35     1913.21     56.98 o 
   7   6  11       14.72        8.11     26.58 o 
   8   6  11      900.38      931.16     73.86 o 
   9   6  11       24.71       -5.72     38.26 o 
  10   6  11      564.65      588.15     64.65 o 
  11   6  11       24.95      -18.25     44.85 o 
   1   7  11     1107.38      961.99     41.26 o 
   2   7  11      451.65      442.49     28.52 o 
   3   7  11       32.64       80.13     24.11 o 
   4   7  11      303.89      367.16     43.52 o 
   5   7  11       79.16       76.04     24.77 o 
   6   7  11       38.03        3.78     26.52 o 
   7   7  11       64.44       28.22     29.41 o 
   8   7  11      160.46      221.79     50.10 o 
   9   7  11        5.99      -38.69     40.12 o 
  10   7  11       24.12      -19.52     45.55 o 
  11   7  11      620.69      526.84     68.48 o 
   0   8  11     1354.50     1329.47     76.46 o 
   1   8  11     3682.13     3681.96     94.93 o 
   2   8  11      634.96      662.98     48.06 o 
   3   8  11       59.20      125.97     27.74 o 
   4   8  11     1681.16     1835.93     65.35 o 
   5   8  11       32.13       23.48     30.86 o 
   6   8  11     1922.18     2222.82     75.82 o 
   7   8  11      112.36      175.78     36.35 o 
   8   8  11     1447.08     1571.32     67.85 o 
   9   8  11        8.88       15.63     44.84 o 
  10   8  11      395.02      442.86     65.05 o 
   1   9  11      149.03      153.78     32.29 o 
   2   9  11     2282.33     2299.47     93.49 o 
   3   9  11       18.37       29.78     30.10 o 
   4   9  11      889.81     1067.26     74.34 o 
   5   9  11      644.07      484.81     45.99 o 
   6   9  11     2292.79     2317.92     79.71 o 
   7   9  11     1323.15     1364.31     80.47 o 
   8   9  11      803.69      896.81     67.67 o 
   9   9  11      214.52      191.55     50.89 o 
  10   9  11      330.23      310.29    119.27 o 
   0  10  11     1300.41     1326.37    113.39 o 
   1  10  11      137.54       83.09     43.54 o 
   2  10  11      165.48      103.57     38.17 o 
   3  10  11      790.78      726.90     88.86 o 
   4  10  11      288.03      199.06     43.11 o 
   5  10  11      769.97      687.80     59.59 o 
   6  10  11        6.95       34.56     36.93 o 
   7  10  11      221.86      268.29     47.18 o 
   8  10  11        0.62        7.27     43.96 o 
   9  10  11        0.01       27.46     44.25 o 
   1  11  11      214.39       94.62     48.93 o 
   2  11  11      768.09      824.19     77.38 o 
   3  11  11       40.65      -34.03     43.16 o 
   4  11  11      895.01      768.82     61.96 o 
   5  11  11       19.09       22.67     41.28 o 
   6  11  11      620.04      524.45     77.71 o 
   7  11  11       18.95      -15.02     41.61 o 
   8  11  11      154.11       82.91     48.60 o 
   0  12  11     2718.01     2809.55    165.81 o 
   1  12  11      504.38      335.03     60.27 o 
   2  12  11        1.15      -45.76     45.76 o 
   3  12  11      328.90      340.28     78.79 o 
   4  12  11     1359.57     1526.70    162.12 o 
   5  12  11      185.89      263.45     59.02 o 
   6  12  11        6.49       -4.38     60.85 o 
   7  12  11        1.58       23.25     45.30 o 
   1  13  11        4.95       33.95     49.55 o 
   2  13  11      435.77      535.04     72.73 o 
   3  13  11      156.34        2.65     50.66 o 
   4  13  11       11.52      -26.47     69.29 o 
   5  13  11       79.74       37.33     60.25 o 
   0  14  11      576.32      721.04    115.25 o 
   1  14  11       61.91       63.78     55.38 o 
   2  14  11       56.76      -46.69     58.46 o 
   0   0  12     6232.14     5172.24    108.00 o 
   1   0  12     4696.93     4358.29     75.23 o 
   2   0  12     8038.55     7601.87    113.80 o 
   3   0  12    13848.69    12275.18    188.36 o 
   4   0  12    18674.96    18346.49    266.55 o 
   5   0  12     9998.14     9199.17    157.46 o 
   6   0  12     1403.32     1098.58     71.96 o 
   7   0  12     1069.03      720.26    127.73 o 
   8   0  12     1763.25     1945.68     77.62 o 
   9   0  12       98.21       44.19     42.72 o 
  10   0  12      510.62      359.65     59.10 o 
  11   0  12       43.54       -9.31     51.34 o 
  12   0  12      130.85      186.90     70.82 o 
   1   1  12     6793.38     5601.08     64.03 o 
   2   1  12     2189.67     2296.59     46.53 o 
   3   1  12       53.57       36.90     14.57 o 
   4   1  12      525.93      302.50     21.15 o 
   5   1  12      104.80       61.11     18.10 o 
   6   1  12     1335.89     1528.40     50.81 o 
   7   1  12     2332.64     2205.90     70.62 o 
   8   1  12      284.62      184.51     35.50 o 
   9   1  12      453.65      443.45     41.36 o 
  10   1  12       39.10       70.03     33.06 o 
  11   1  12      646.40      663.98     54.10 o 
  12   1  12      334.88      222.69     45.34 o 
   0   2  12     1271.69     1006.16     43.95 o 
   1   2  12     2011.41     1883.18     40.75 o 
   2   2  12      640.36      526.28     25.19 o 
   3   2  12        7.32       18.33     13.80 o 
   4   2  12     1153.93      895.62     30.90 o 
   5   2  12     1800.53     2148.59     48.27 o 
   6   2  12      709.66      832.09     36.78 o 
   7   2  12       33.47      -15.99     23.09 o 
   8   2  12      872.66      857.22     46.33 o 
   9   2  12      235.80      224.68     35.04 o 
  10   2  12      115.18       86.73     38.76 o 
  11   2  12       43.27       65.48     35.86 o 
  12   2  12       24.54       31.25     42.60 o 
   1   3  12      981.22      958.71     31.60 o 
   2   3  12    13407.92    13000.42    146.80 o 
   3   3  12      525.35      690.33     29.69 o 
   4   3  12      475.75      347.23     22.82 o 
   5   3  12     3542.53     3388.36     68.56 o 
   6   3  12      276.65      284.10     29.04 o 
   7   3  12       82.14      136.05     33.26 o 
   8   3  12      863.17      637.81     69.42 o 
   9   3  12      819.46      767.04     54.01 o 
  10   3  12      507.28      614.93     54.62 o 
  11   3  12      301.57      234.30     48.89 o 
  12   3  12      339.30      266.50     65.07 o 
   0   4  12    12771.35    12540.90    203.17 o 
   1   4  12      947.36      778.30     30.37 o 
   2   4  12     3210.05     3427.15     55.35 o 
   3   4  12     3379.85     2936.04     57.85 o 
   4   4  12     1669.95     1649.51     45.20 o 
   5   4  12      873.17      831.30     37.85 o 
   6   4  12     4420.90     3723.49     77.41 o 
   7   4  12     1067.49     1152.77     56.64 o 
   8   4  12      216.85      238.80     38.84 o 
   9   4  12       22.20       47.95     33.71 o 
  10   4  12     2539.57     2572.75    105.41 o 
  11   4  12      291.98      223.63     54.49 o 
  12   4  12      196.13      211.92     59.39 o 
   1   5  12      110.16      129.70     20.58 o 
   2   5  12     1147.42     1371.84     40.94 o 
   3   5  12        0.74        2.00     15.08 o 
   4   5  12     1554.09     1572.90     41.03 o 
   5   5  12        0.03       12.31     18.61 o 
   6   5  12      269.43      262.47     31.53 o 
   7   5  12      955.38      762.94     39.02 o 
   8   5  12       10.33      -10.80     31.25 o 
   9   5  12      827.88      764.22     55.65 o 
  10   5  12      400.72      416.90     51.90 o 
  11   5  12       85.39       37.40     48.44 o 
  12   5  12        3.62      -44.49     47.56 o 
   0   6  12     3973.08     3771.35    105.37 o 
   1   6  12      191.47      151.22     21.64 o 
   2   6  12      958.19      911.81     35.54 o 
   3   6  12       56.71       42.59     21.04 o 
   4   6  12      743.86      704.14     39.05 o 
   5   6  12      344.23      263.95     30.93 o 
   6   6  12      538.40      668.71     43.08 o 
   7   6  12     1906.53     1860.96     71.52 o 
   8   6  12      448.48      540.33     67.48 o 
   9   6  12        3.31      -14.35     42.80 o 
  10   6  12     1220.27     1455.52     86.15 o 
  11   6  12      257.36      270.47     58.00 o 
   1   7  12       21.18       27.80     17.06 o 
   2   7  12      635.42      571.31     31.46 o 
   3   7  12     1047.84      963.55     43.10 o 
   4   7  12     1655.53     1810.25     80.97 o 
   5   7  12      177.02      156.48     32.38 o 
   6   7  12     2151.01     2072.95     83.52 o 
   7   7  12        2.15        0.95     29.92 o 
   8   7  12     1059.03     1103.73     58.22 o 
   9   7  12      869.43     1058.11     74.19 o 
  10   7  12      643.62      786.48     71.91 o 
  11   7  12       83.33      109.08     55.44 o 
   0   8  12      954.91     1140.01    132.40 o 
   1   8  12       24.34       20.38     24.08 o 
   2   8  12      362.68      450.12     35.05 o 
   3   8  12      444.28      422.97     44.79 o 
   4   8  12      354.67      325.78     38.80 o 
   5   8  12      543.58      627.16     47.36 o 
   6   8  12       27.11       58.22     45.23 o 
   7   8  12       61.69       79.79     40.60 o 
   8   8  12     1265.33     1277.98    110.20 o 
   9   8  12       68.12       15.81     47.79 o 
  10   8  12       27.75       85.49     51.89 o 
   1   9  12     1256.44     1264.90     63.24 o 
   2   9  12       93.83      109.12     38.06 o 
   3   9  12        1.11      -17.25     29.22 o 
   4   9  12     2585.06     2487.52    140.32 o 
   5   9  12       23.64      -24.85     31.12 o 
   6   9  12      271.89      263.23     42.20 o 
   7   9  12       14.78       34.11     35.91 o 
   8   9  12      134.96      218.42     50.08 o 
   9   9  12      197.15      256.52     69.46 o 
   0  10  12      278.72      250.62     74.01 o 
   1  10  12     1115.64      882.86     71.05 o 
   2  10  12       20.59       15.64     26.88 o 
   3  10  12      548.74      642.92     60.60 o 
   4  10  12     2732.48     3056.63    104.58 o 
   5  10  12       72.37       20.87     38.59 o 
   6  10  12      252.62      245.38     54.77 o 
   7  10  12      117.56      129.07     42.38 o 
   8  10  12      526.32      441.28     58.71 o 
   9  10  12        9.32       26.34     47.56 o 
   1  11  12      601.10      608.75     72.95 o 
   2  11  12     2244.69     2318.87    105.00 o 
   3  11  12       55.99      -39.28     39.28 o 
   4  11  12      142.39      129.37     44.99 o 
   5  11  12      463.42      445.55     57.66 o 
   6  11  12       93.35       88.34     45.92 o 
   7  11  12       46.98      -12.94     41.04 o 
   8  11  12       12.29       24.39     52.34 o 
   0  12  12      102.44      123.38     74.27 o 
   1  12  12        0.28      -26.82     46.58 o 
   2  12  12        0.03      -28.81     45.87 o 
   3  12  12        3.46       74.71     52.10 o 
   4  12  12       33.09       35.85     65.36 o 
   5  12  12      212.84      171.98     60.39 o 
   6  12  12        8.00      -47.31     47.31 o 
   1  13  12       36.68       67.19     53.53 o 
   2  13  12     1350.66     1221.58    117.85 o 
   3  13  12        2.71      -48.43     48.43 o 
   4  13  12      249.16      193.84     59.11 o 
   0  14  12     1024.35      954.01    125.89 o 
   1  14  12        7.62       26.48     56.12 o 
   1   1  13    11938.78    10737.43    106.43 o 
   2   1  13      686.58      596.61     23.40 o 
   3   1  13     3658.32     3577.52     58.57 o 
   4   1  13     1893.12     1962.58     44.33 o 
   5   1  13     4438.18     4512.52     83.05 o 
   6   1  13     2847.86     3269.79     67.29 o 
   7   1  13      235.02      186.98     29.85 o 
   8   1  13      262.83      317.15     37.69 o 
   9   1  13      131.02       48.95     26.66 o 
  10   1  13      722.20      829.02     52.26 o 
  11   1  13      388.70      337.41     44.78 o 
  12   1  13      118.47       76.89     46.01 o 
   0   2  13     5448.88     5042.39    103.83 o 
   1   2  13     4529.62     3698.54     64.97 o 
   2   2  13      157.48      309.06     29.98 o 
   3   2  13     9336.73     9268.92    111.97 o 
   4   2  13     2737.22     2827.73     53.90 o 
   5   2  13      901.97     1178.82     40.08 o 
   6   2  13       36.29       25.72     20.68 o 
   7   2  13     1507.84     1619.75     57.49 o 
   8   2  13      273.29      394.76     42.80 o 
   9   2  13       23.06       22.71     33.01 o 
  10   2  13      471.83      414.22     76.65 o 
  11   2  13      547.16      563.58     59.08 o 
  12   2  13       16.65      111.93     46.63 o 
   1   3  13     1340.67     1201.35     35.82 o 
   2   3  13      595.25      605.57     28.93 o 
   3   3  13      877.97     1134.81     37.34 o 
   4   3  13       13.08        5.24     18.59 o 
   5   3  13      677.30      785.28     37.26 o 
   6   3  13       21.90       45.83     22.50 o 
   7   3  13     1128.97     1459.56     51.87 o 
   8   3  13       90.81       54.22     54.12 o 
   9   3  13      326.15      359.33     45.11 o 
  10   3  13      227.56      237.63     45.75 o 
  11   3  13      103.84       68.20     43.56 o 
  12   3  13      826.40      823.98     92.62 o 
   0   4  13     2147.32     2306.17     73.63 o 
   1   4  13      926.39      973.78     34.22 o 
   2   4  13     4492.40     5012.77     78.44 o 
   3   4  13      105.76      148.32     22.45 o 
   4   4  13      135.36       77.40     20.95 o 
   5   4  13     1746.84     1846.20     53.26 o 
   6   4  13       53.26       72.72     24.60 o 
   7   4  13      646.80      596.69     42.07 o 
   8   4  13      207.06      265.07     41.50 o 
   9   4  13      181.72      233.96     48.89 o 
  10   4  13       85.57       53.34     45.77 o 
  11   4  13      403.67      325.59     59.30 o 
  12   4  13       18.28        0.79     65.15 o 
   1   5  13       36.24       49.50     19.21 o 
   2   5  13     5759.24     5673.96     86.67 o 
   3   5  13      384.95      358.81     27.01 o 
   4   5  13       55.52       60.17     18.99 o 
   5   5  13     5704.12     5422.85     82.31 o 
   6   5  13      893.00      910.27     36.97 o 
   7   5  13        1.99      -22.89     22.89 o 
   8   5  13      988.70     1171.30     67.81 o 
   9   5  13     5384.92     5349.31    127.48 o 
  10   5  13       68.71       83.80     41.48 o 
  11   5  13      330.63      439.27     69.19 o 
   0   6  13     1935.45     1752.10     68.28 o 
   1   6  13       50.94       23.51     19.32 o 
   2   6  13       51.20       38.35     20.33 o 
   3   6  13     1750.23     1518.15     46.12 o 
   4   6  13       17.83       22.83     20.92 o 
   5   6  13     1261.72     1179.47     50.41 o 
   6   6  13     3448.18     3363.75    110.88 o 
   7   6  13     1077.56      949.30     49.45 o 
   8   6  13     1224.08     1200.69     57.92 o 
   9   6  13       10.20       -3.57     39.91 o 
  10   6  13       29.76        1.95     41.97 o 
  11   6  13      633.10      704.77     86.40 o 
   1   7  13      141.15      272.45     26.39 o 
   2   7  13       26.66       65.83     22.48 o 
   3   7  13     1225.05     1299.80     55.54 o 
   4   7  13       78.47      127.52     28.61 o 
   5   7  13      546.70      593.10     46.37 o 
   6   7  13       50.58       35.50     30.16 o 
   7   7  13      315.80      255.15     42.77 o 
   8   7  13       38.87       -8.10     36.59 o 
   9   7  13       53.17       48.50     40.82 o 
  10   7  13      262.25      261.39     56.57 o 
  11   7  13       59.28       63.22     49.13 o 
   0   8  13     1301.88     1415.07     84.04 o 
   1   8  13      808.34      794.97     56.37 o 
   2   8  13      841.57      829.61     43.21 o 
   3   8  13     1788.74     1820.33     59.08 o 
   4   8  13     1205.06     1216.28     57.92 o 
   5   8  13      123.00       90.85     34.17 o 
   6   8  13      465.41      471.53     46.48 o 
   7   8  13     1970.18     2070.91     84.97 o 
   8   8  13      420.73      340.40     50.81 o 
   9   8  13        4.53       25.48     47.02 o 
  10   8  13      250.30      322.20     62.60 o 
   1   9  13     2285.50     2059.44     89.39 o 
   2   9  13      376.99      453.53     79.01 o 
   3   9  13     1172.66     1329.10     60.18 o 
   4   9  13     1597.36     1473.08     83.09 o 
   5   9  13     1198.41     1262.53     63.18 o 
   6   9  13     1046.30     1115.46     66.38 o 
   7   9  13        0.03      -20.74     34.23 o 
   8   9  13        4.19      -14.64     39.72 o 
   9   9  13      269.74      276.13     53.26 o 
   0  10  13       19.57      -56.19     56.19 o 
   1  10  13      142.33       70.87     38.77 o 
   2  10  13        0.86      -11.67     33.26 o 
   3  10  13       80.23      104.01     40.08 o 
   4  10  13      645.73      829.56     63.37 o 
   5  10  13       15.45       40.13     38.63 o 
   6  10  13      589.39      514.32     53.17 o 
   7  10  13       13.36      -33.57     36.08 o 
   8  10  13      248.99      199.68     50.81 o 
   1  11  13     1382.41     1489.39     89.80 o 
   2  11  13      192.57      178.28     52.88 o 
   3  11  13      386.82      388.35     62.66 o 
   4  11  13       13.68      -22.75     37.79 o 
   5  11  13      204.01      293.13     64.92 o 
   6  11  13       12.27      -40.98     40.98 o 
   7  11  13        4.04      -40.15     40.15 o 
   0  12  13     2204.08     2026.63    151.13 o 
   1  12  13      464.53      397.86     94.50 o 
   2  12  13      217.18      230.24     58.32 o 
   3  12  13     1195.37     1264.03    100.72 o 
   4  12  13       85.97       28.37     51.64 o 
   5  12  13       25.44       22.83     51.72 o 
   6  12  13       45.61        8.22     54.23 o 
   1  13  13      174.25      117.82     84.07 o 
   2  13  13      171.97       74.32     56.12 o 
   3  13  13       33.43       42.93     52.46 o 
   4  13  13       58.89       71.31     56.93 o 
   0   0  14    16351.19    19791.69    398.34 o 
   1   0  14    13426.02    12503.89    170.75 o 
   2   0  14     4264.63     4463.29     81.98 o 
   3   0  14    14988.30    14640.04    198.71 o 
   4   0  14     1641.11     1602.46     55.42 o 
   5   0  14      550.63      272.54     40.55 o 
   6   0  14     1132.25     1650.10    140.84 o 
   7   0  14       87.81       65.25     39.43 o 
   8   0  14       44.65        4.16     28.04 o 
   9   0  14        2.93       61.25     45.48 o 
  10   0  14       47.39       85.91     47.83 o 
  11   0  14      263.28      171.17     58.01 o 
  12   0  14       31.58       14.48     55.09 o 
   1   1  14     5200.17     5329.73     64.86 o 
   2   1  14        2.88       10.81     13.54 o 
   3   1  14       57.09      125.19     19.15 o 
   4   1  14      146.74      160.06     21.04 o 
   5   1  14     3132.45     3204.21     65.11 o 
   6   1  14       59.00        3.69     23.24 o 
   7   1  14       50.91       25.05     26.11 o 
   8   1  14      437.35      313.18     36.50 o 
   9   1  14       10.12       16.25     29.46 o 
  10   1  14       66.24       68.76     39.53 o 
  11   1  14       90.88       64.25     43.72 o 
  12   1  14      111.13      115.69     48.53 o 
   0   2  14       20.92       82.33     50.99 o 
   1   2  14     8924.41     8349.94    116.65 o 
   2   2  14     1551.28     1582.77     44.76 o 
   3   2  14       37.30        3.83     16.28 o 
   4   2  14     2033.10     1776.93     49.39 o 
   5   2  14     3634.83     3348.34     69.06 o 
   6   2  14     1772.48     1733.82     57.20 o 
   7   2  14       31.84       65.63     31.87 o 
   8   2  14      707.06      745.42     47.71 o 
   9   2  14       14.75       22.71     31.17 o 
  10   2  14      523.82      538.41     53.20 o 
  11   2  14        6.37       36.15     41.88 o 
  12   2  14        0.91       -0.50     43.91 o 
   1   3  14      808.94      704.96     30.38 o 
   2   3  14     2883.63     2669.46     54.80 o 
   3   3  14     9991.10     9571.52    122.15 o 
   4   3  14      120.92      109.12     24.02 o 
   5   3  14     2371.74     2275.99     58.73 o 
   6   3  14     1734.54     1727.65     67.05 o 
   7   3  14      166.84      194.66     33.37 o 
   8   3  14      227.37      271.18     42.08 o 
   9   3  14     2635.63     2483.14     87.20 o 
  10   3  14       32.11        4.91     38.03 o 
  11   3  14      393.78      622.90     61.09 o 
  12   3  14      172.86       92.90     52.55 o 
   0   4  14     5463.81     5395.54    202.74 o 
   1   4  14       80.84       99.07     20.33 o 
   2   4  14     2595.83     2472.94     72.17 o 
   3   4  14     6616.72     6716.61     98.03 o 
   4   4  14      306.76      343.30     28.55 o 
   5   4  14      160.36      172.32     27.06 o 
   6   4  14      571.05      497.57     36.38 o 
   7   4  14     2456.20     2614.78     70.04 o 
   8   4  14      268.95      381.86     54.28 o 
   9   4  14        0.59       49.10     37.24 o 
  10   4  14        0.44      -21.88     42.47 o 
  11   4  14     1625.73     1574.29     91.87 o 
   1   5  14       98.28       86.43     20.60 o 
   2   5  14      604.80      713.01     33.72 o 
   3   5  14      125.41      148.51     24.08 o 
   4   5  14       81.92       24.13     21.70 o 
   5   5  14       25.23       53.49     27.39 o 
   6   5  14       48.18       65.95     24.31 o 
   7   5  14      407.60      485.88     38.17 o 
   8   5  14       26.92       28.81     47.93 o 
   9   5  14      286.79      325.49     43.25 o 
  10   5  14      116.56       74.08     40.92 o 
  11   5  14       66.13       28.09     47.82 o 
   0   6  14      122.04      169.37     34.62 o 
   1   6  14       10.73       21.10     20.07 o 
   2   6  14      729.85      866.36     37.37 o 
   3   6  14     1321.46     1558.95     47.84 o 
   4   6  14       13.34       41.37     23.35 o 
   5   6  14       16.18       -4.68     25.38 o 
   6   6  14     1620.21     1626.00     62.60 o 
   7   6  14     4256.09     4197.94    100.27 o 
   8   6  14      869.47      889.99     53.55 o 
   9   6  14      115.93       56.95     38.98 o 
  10   6  14        5.46       -4.20     46.19 o 
  11   6  14      779.32      879.19     90.39 o 
   1   7  14      202.10      212.14     26.74 o 
   2   7  14      954.33      962.88     45.02 o 
   3   7  14       47.01       34.55     28.34 o 
   4   7  14      956.29      769.53     75.55 o 
   5   7  14     3484.56     3443.53    132.88 o 
   6   7  14        0.71      -12.19     26.58 o 
   7   7  14      282.31      339.02     62.36 o 
   8   7  14      164.93      198.12     53.35 o 
   9   7  14     2733.44     3261.31    121.88 o 
  10   7  14        2.32      -16.79     49.22 o 
   0   8  14     1174.30     1350.15     82.88 o 
   1   8  14     1966.59     2011.22     67.28 o 
   2   8  14      314.68      248.46     32.91 o 
   3   8  14      120.89       85.91     29.51 o 
   4   8  14       68.50       32.46     28.28 o 
   5   8  14     1035.81     1044.56     57.58 o 
   6   8  14      130.94       85.57     39.71 o 
   7   8  14      409.37      428.81     53.71 o 
   8   8  14      190.42      177.85     45.65 o 
   9   8  14       46.33       41.29     53.68 o 
  10   8  14       82.90      107.97     56.21 o 
   1   9  14      284.57      379.27     41.06 o 
   2   9  14      663.26      629.31     54.37 o 
   3   9  14      103.44      111.42     39.76 o 
   4   9  14        0.25        3.65     31.83 o 
   5   9  14      699.95      762.08     55.04 o 
   6   9  14        3.59      -21.63     34.44 o 
   7   9  14       95.24      121.54     41.74 o 
   8   9  14        1.43      -40.19     40.35 o 
   9   9  14       50.73       79.23     47.53 o 
   0  10  14     1979.85     2018.65    147.55 o 
   1  10  14     2036.44     2268.18    101.95 o 
   2  10  14       37.23        4.97     37.02 o 
   3  10  14     3924.95     4274.67    120.80 o 
   4  10  14       57.68      -21.19     46.65 o 
   5  10  14      155.94      158.47     45.59 o 
   6  10  14        0.03       -6.66     36.43 o 
   7  10  14       23.02       45.34     40.69 o 
   8  10  14       94.61       56.36     45.51 o 
   1  11  14      969.01     1013.93     81.23 o 
   2  11  14      164.31      105.51     49.56 o 
   3  11  14      574.55      522.28     68.10 o 
   4  11  14      154.26      217.89     47.43 o 
   5  11  14      369.61      448.66     58.98 o 
   6  11  14        1.98       10.94     42.95 o 
   7  11  14        2.72       55.53     47.73 o 
   0  12  14      107.27      -48.88     98.87 o 
   1  12  14      176.70      242.87     61.44 o 
   2  12  14        2.39        8.76     49.28 o 
   3  12  14      105.90       10.15     51.61 o 
   4  12  14       62.32       66.66     53.27 o 
   5  12  14      137.68      187.26     79.87 o 
   1  13  14      530.14      638.26     77.03 o 
   2  13  14       58.36      -49.93     49.93 o 
   3  13  14      446.88      551.93     76.92 o 
   1   1  15     1943.48     1947.74     37.54 o 
   2   1  15    16750.37    18106.12    190.44 o 
   3   1  15     1284.24     1005.33     33.80 o 
   4   1  15     1818.57     2122.20     49.15 o 
   5   1  15     3390.13     2995.08     81.76 o 
   6   1  15       99.44      189.61     34.06 o 
   7   1  15      303.55      250.04     43.21 o 
   8   1  15        1.54      -23.21     30.65 o 
   9   1  15      134.33       71.41     33.93 o 
  10   1  15      275.93      185.81     44.49 o 
  11   1  15      133.80      120.38     45.71 o 
  12   1  15      193.93      193.64     49.56 o 
   0   2  15     9036.33     8671.39    182.55 o 
   1   2  15     1347.59     1351.32     51.06 o 
   2   2  15      164.89      101.42     20.49 o 
   3   2  15    10481.79    10267.05    147.06 o 
   4   2  15     3206.22     3455.70     75.34 o 
   5   2  15      126.08      221.75     27.29 o 
   6   2  15      616.33      456.56     42.22 o 
   7   2  15       35.62       35.05     31.48 o 
   8   2  15      303.03      466.30     47.76 o 
   9   2  15        0.19       20.68     34.80 o 
  10   2  15      158.97      192.07     44.68 o 
  11   2  15      454.82      445.05     55.15 o 
  12   2  15       41.91       65.26     47.95 o 
   1   3  15      982.76     1033.03     40.55 o 
   2   3  15      879.23     1180.21     39.17 o 
   3   3  15      156.81       53.43     20.71 o 
   4   3  15     7835.32     7171.02    110.12 o 
   5   3  15      684.85      857.69     40.41 o 
   6   3  15      775.41      888.97     50.79 o 
   7   3  15      377.98      275.24     41.47 o 
   8   3  15      806.34      765.72     61.45 o 
   9   3  15       96.75      144.08     40.58 o 
  10   3  15     1007.50     1019.69     67.10 o 
  11   3  15        5.59      -37.23     44.80 o 
   0   4  15       22.94       69.61     49.16 o 
   1   4  15     3093.11     2929.49     60.07 o 
   2   4  15      534.45      611.97     36.92 o 
   3   4  15      210.02      193.18     25.58 o 
   4   4  15     1963.58     2204.95     55.99 o 
   5   4  15      592.04      543.87     36.18 o 
   6   4  15       56.83      112.28     28.45 o 
   7   4  15     1647.53     1590.86     61.64 o 
   8   4  15      873.36     1027.01     60.66 o 
   9   4  15       27.89       37.56     42.11 o 
  10   4  15      211.87      269.61     53.70 o 
  11   4  15      110.88       42.84     51.07 o 
   1   5  15       82.41       88.03     22.71 o 
   2   5  15       47.66       66.26     22.44 o 
   3   5  15     3078.82     3102.53     65.72 o 
   4   5  15     2871.89     3006.34     66.45 o 
   5   5  15      875.79      817.21     42.51 o 
   6   5  15     2934.42     3109.80     75.58 o 
   7   5  15       13.82       25.52     29.97 o 
   8   5  15     2541.37     2634.96    139.10 o 
   9   5  15     3285.88     3788.84    109.94 o 
  10   5  15      924.42     1030.41     68.80 o 
  11   5  15      199.97      162.05     55.01 o 
   0   6  15        3.98       -1.28     35.57 o 
   1   6  15      892.13      958.11     39.30 o 
   2   6  15       85.54       57.10     22.61 o 
   3   6  15       21.53       29.60     22.48 o 
   4   6  15       19.92       13.07     22.72 o 
   5   6  15        0.53      -13.86     26.57 o 
   6   6  15        0.39      -20.49     25.48 o 
   7   6  15     1738.52     1902.95     84.43 o 
   8   6  15      221.74      185.50     39.79 o 
   9   6  15        7.07        7.12     51.08 o 
  10   6  15      363.73      577.63    106.21 o 
   1   7  15      191.88      159.27     25.99 o 
   2   7  15       29.52       54.61     27.32 o 
   3   7  15      249.24      363.45     37.04 o 
   4   7  15     2716.43     2692.60     73.25 o 
   5   7  15      300.35      206.62     30.92 o 
   6   7  15       39.23       41.43     25.72 o 
   7   7  15      109.42       65.89     38.57 o 
   8   7  15      531.48      524.43     56.33 o 
   9   7  15       52.11       40.69     46.33 o 
  10   7  15      515.90      532.09     71.50 o 
   0   8  15     1995.65     1888.31     97.76 o 
   1   8  15       56.41       80.04     28.20 o 
   2   8  15       52.44       11.06     25.74 o 
   3   8  15     4128.62     4230.13    101.41 o 
   4   8  15      231.64      230.22     32.68 o 
   5   8  15       12.82       43.54     32.76 o 
   6   8  15      179.68      148.37     41.75 o 
   7   8  15      312.35      318.87     49.36 o 
   8   8  15       53.55       33.24     40.69 o 
   9   8  15       20.39       49.92     48.53 o 
   1   9  15       63.44       34.41     27.29 o 
   2   9  15     2933.61     3060.22     98.32 o 
   3   9  15      389.33      363.78     71.48 o 
   4   9  15      448.85      335.04     43.96 o 
   5   9  15     1348.72     1533.34     69.61 o 
   6   9  15       54.56       42.71     38.00 o 
   7   9  15      291.09      299.63     51.51 o 
   8   9  15        7.25       42.18     60.75 o 
   0  10  15        2.50      163.92     76.46 o 
   1  10  15        3.80       51.00     38.64 o 
   2  10  15        3.29      -36.15     36.15 o 
   3  10  15      281.96      364.10     52.05 o 
   4  10  15        1.81        3.77     46.71 o 
   5  10  15      257.88      213.65     55.87 o 
   6  10  15       35.64       23.14     39.54 o 
   7  10  15        0.50      -36.46     36.46 o 
   8  10  15      113.45       93.19     48.36 o 
   1  11  15      679.11      912.24     80.54 o 
   2  11  15     1191.49     1159.51     84.82 o 
   3  11  15      111.95       42.05     50.95 o 
   4  11  15       47.16       82.36     46.98 o 
   5  11  15        3.39      -32.95     40.55 o 
   6  11  15       66.62       74.52     48.56 o 
   0  12  15       58.68      139.40     84.39 o 
   1  12  15     1164.79     1034.14     87.20 o 
   2  12  15      150.52      162.43     57.50 o 
   3  12  15      245.47      312.83     63.66 o 
   4  12  15      394.28      344.99     68.74 o 
   5  12  15        4.92      -49.18     49.18 o 
   1  13  15      253.10      226.07     66.34 o 
   2  13  15        8.68      -44.07     50.65 o 
   0   0  16    51405.82    50810.06    943.60 o 
   1   0  16     1843.79     1726.31     51.28 o 
   2   0  16       48.15      -21.31     22.09 o 
   3   0  16     4105.25     3972.64    106.50 o 
   4   0  16    10202.22    10130.66    211.77 o 
   5   0  16      505.61      217.78     43.71 o 
   6   0  16      346.01      321.78     50.21 o 
   7   0  16       14.22       18.81     83.35 o 
   8   0  16       24.26      -10.61     53.23 o 
   9   0  16      174.49      214.98     70.99 o 
  10   0  16      380.47      740.12     98.72 o 
  11   0  16      365.49      390.59     91.30 o 
   1   1  16       37.96       29.67     17.50 o 
   2   1  16     3957.99     3759.97     64.09 o 
   3   1  16       20.15       -4.71     15.42 o 
   4   1  16     1019.93     1074.77     50.03 o 
   5   1  16     2004.69     1985.54     68.58 o 
   6   1  16      801.88      802.54     50.82 o 
   7   1  16       24.34      -15.29     28.41 o 
   8   1  16       64.97       91.46     34.53 o 
   9   1  16       78.73       31.74     32.06 o 
  10   1  16       59.35      103.33     39.85 o 
  11   1  16       13.00       41.76     50.99 o 
   0   2  16     4931.96     4970.95    235.78 o 
   1   2  16       16.05       29.82     15.49 o 
   2   2  16     5481.51     5768.74     86.90 o 
   3   2  16     3705.90     3113.49     66.61 o 
   4   2  16     1661.30     1925.03     72.86 o 
   5   2  16       76.29      129.40     29.54 o 
   6   2  16     1791.91     1756.46     76.10 o 
   7   2  16     2163.55     2304.58    119.64 o 
   8   2  16       25.38       54.90     35.20 o 
   9   2  16       67.34       65.23     52.01 o 
  10   2  16      109.81      123.79     43.53 o 
  11   2  16      147.27      187.93     50.50 o 
   1   3  16       27.02       21.74     19.02 o 
   2   3  16     5748.18     5899.18     90.06 o 
   3   3  16      459.83      494.16     31.53 o 
   4   3  16       99.88      159.86     25.71 o 
   5   3  16        1.60        1.64     23.63 o 
   6   3  16     1180.57     1493.42     62.84 o 
   7   3  16      216.24      471.42     59.92 o 
   8   3  16     1039.18     1134.75     58.42 o 
   9   3  16      582.59      764.61     59.60 o 
  10   3  16      595.36      721.20     61.03 o 
  11   3  16      101.34       -9.27     57.62 o 
   0   4  16      100.63       63.96     30.67 o 
   1   4  16     5168.90     5272.15     85.20 o 
   2   4  16      577.93      623.77     33.21 o 
   3   4  16      183.13      261.01     27.45 o 
   4   4  16      486.92      412.85     32.67 o 
   5   4  16       44.95      114.05     27.95 o 
   6   4  16     7096.00     7248.11    129.73 o 
   7   4  16        1.04       18.59     32.65 o 
   8   4  16     3179.98     2920.87     94.71 o 
   9   4  16        7.22       -0.27     52.71 o 
  10   4  16      773.95      868.25     74.29 o 
  11   4  16        4.33       -8.67     47.30 o 
   1   5  16     1017.59      839.64     38.54 o 
   2   5  16        8.61       13.95     22.17 o 
   3   5  16       22.63       -2.26     21.46 o 
   4   5  16       80.93       98.24     25.32 o 
   5   5  16       98.99       -5.60     24.69 o 
   6   5  16        1.11       48.04     27.19 o 
   7   5  16       30.80       17.22     28.78 o 
   8   5  16        0.13       33.31     50.26 o 
   9   5  16      135.69      131.82     49.90 o 
  10   5  16        0.71       67.11     41.28 o 
  11   5  16       40.44      116.61     55.09 o 
   0   6  16      177.88      167.71     37.33 o 
   1   6  16        0.94      -19.88     19.88 o 
   2   6  16      718.35      764.28     37.76 o 
   3   6  16      149.31      112.17     26.50 o 
   4   6  16      490.56      511.84     36.18 o 
   5   6  16      512.85      474.34     41.04 o 
   6   6  16     2587.78     2369.35     76.29 o 
   7   6  16        0.54      -20.98     30.16 o 
   8   6  16     2018.95     2006.13    128.45 o 
   9   6  16        0.33        0.93     51.90 o 
  10   6  16      314.14      327.38     72.22 o 
   1   7  16        6.46       12.93     24.77 o 
   2   7  16     2622.94     2485.40     95.66 o 
   3   7  16      575.65      563.52     41.65 o 
   4   7  16      384.95      402.99     39.30 o 
   5   7  16      876.27      830.68     49.46 o 
   6   7  16     1494.83     1328.15     61.88 o 
   7   7  16       77.23      -40.67     46.46 o 
   8   7  16      859.63      867.35     72.85 o 
   9   7  16      491.71      570.97     69.19 o 
  10   7  16      122.83       72.79     63.37 o 
   0   8  16     2280.40     2703.48    116.26 o 
   1   8  16      299.73      187.57     33.17 o 
   2   8  16      750.35      679.20     45.07 o 
   3   8  16       77.17      129.65     30.97 o 
   4   8  16      615.76      781.54     53.32 o 
   5   8  16        1.80        8.29     33.94 o 
   6   8  16      321.00      264.27     44.62 o 
   7   8  16      693.25      754.49     62.67 o 
   8   8  16        5.21       43.65     42.23 o 
   9   8  16       19.07       15.83     50.48 o 
   1   9  16      577.83      424.39     45.48 o 
   2   9  16     1037.42      935.69     64.77 o 
   3   9  16       87.68       36.76     38.82 o 
   4   9  16      488.18      427.82     47.64 o 
   5   9  16       92.89       74.48     37.84 o 
   6   9  16       62.98       63.15     49.48 o 
   7   9  16       15.26       -7.15     40.10 o 
   8   9  16       16.11      -16.48     41.45 o 
   0  10  16     4437.71     4731.52    868.20 o 
   1  10  16        2.60       40.15     40.21 o 
   2  10  16        0.62       -5.84     49.76 o 
   3  10  16      498.08      573.82     59.39 o 
   4  10  16     1471.28     1464.82     80.00 o 
   5  10  16       70.81       92.24     44.50 o 
   6  10  16        1.51      -42.02     42.02 o 
   7  10  16        2.15      -18.81     38.86 o 
   1  11  16      323.56      371.91     64.64 o 
   2  11  16      551.80      548.31     70.04 o 
   3  11  16       15.65      -22.83     48.70 o 
   4  11  16      242.04      216.02     53.55 o 
   5  11  16        9.85       30.66     44.31 o 
   6  11  16      100.27       64.75     57.36 o 
   0  12  16      608.70      503.74    104.07 o 
   1  12  16        5.11      -49.09     49.09 o 
   2  12  16      231.05      179.82     66.05 o 
   3  12  16       83.28       97.23     57.19 o 
   4  12  16       29.82       64.50     71.18 o 
   1   1  17     1293.09     1209.80     41.16 o 
   2   1  17     8150.86     7375.21    108.50 o 
   3   1  17     4485.56     4073.74     83.49 o 
   4   1  17        7.24       25.22     25.35 o 
   5   1  17        8.58        1.19     28.74 o 
   6   1  17      104.83       25.71     30.92 o 
   7   1  17      822.08      719.60     53.25 o 
   8   1  17      143.40      188.39     46.28 o 
   9   1  17      244.22      348.52     48.85 o 
  10   1  17        7.56       91.59     48.05 o 
  11   1  17      253.72      107.91     55.31 o 
   0   2  17     6218.22     5030.93    112.54 o 
   1   2  17       11.40       -9.04     17.84 o 
   2   2  17     1130.49     1164.78     42.67 o 
   3   2  17      306.87      289.09     34.47 o 
   4   2  17     3254.53     2842.16     66.37 o 
   5   2  17      769.59      627.30     41.90 o 
   6   2  17     1805.32     1976.24     84.00 o 
   7   2  17      306.24      299.87     44.11 o 
   8   2  17      547.60      325.75     46.32 o 
   9   2  17       44.76       30.64     37.83 o 
  10   2  17      530.68      624.44     59.67 o 
  11   2  17       40.07      -47.40     47.40 o 
   1   3  17     1712.36     1375.23     43.65 o 
   2   3  17       11.28       -7.27     20.07 o 
   3   3  17      621.98      471.86     33.83 o 
   4   3  17     1834.72     2117.44     59.65 o 
   5   3  17      158.52      158.00     29.60 o 
   6   3  17      213.76      144.57     33.46 o 
   7   3  17      453.65      339.73     45.75 o 
   8   3  17       12.09       -0.51     39.94 o 
   9   3  17      978.57      960.71     64.34 o 
  10   3  17       82.38       59.02     38.60 o 
  11   3  17        9.65       55.52     50.23 o 
   0   4  17      491.11      338.03     41.55 o 
   1   4  17      298.69      174.75     25.35 o 
   2   4  17      537.36      613.85     34.32 o 
   3   4  17      584.17      503.75     33.13 o 
   4   4  17      105.28       78.18     25.92 o 
   5   4  17       31.75      111.73     29.34 o 
   6   4  17      206.56      160.96     32.08 o 
   7   4  17      102.02      186.35     40.37 o 
   8   4  17      846.56     1006.71     57.90 o 
   9   4  17        0.15       21.62     42.57 o 
  10   4  17      447.65      501.43     58.42 o 
  11   4  17        0.60      -13.79     47.98 o 
   1   5  17      363.01      346.66     30.69 o 
   2   5  17      294.60      260.36     32.46 o 
   3   5  17     2525.45     2430.16     63.66 o 
   4   5  17      812.51      863.87     43.67 o 
   5   5  17     1190.45     1198.41     51.62 o 
   6   5  17     1793.27     1787.94     62.04 o 
   7   5  17      129.78      148.78     36.15 o 
   8   5  17     1860.87     1962.17     93.73 o 
   9   5  17      127.99       50.28     45.23 o 
  10   5  17      954.28      916.96     70.06 o 
   0   6  17     2503.94     2274.59     96.09 o 
   1   6  17        0.13       14.22     23.60 o 
   2   6  17      360.39      356.94     34.01 o 
   3   6  17     1064.62     1120.81     46.32 o 
   4   6  17      405.36      287.38     36.30 o 
   5   6  17        0.94       25.61     29.50 o 
   6   6  17      152.84      255.83     40.04 o 
   7   6  17       39.85        8.00     31.75 o 
   8   6  17      652.76      548.73     56.94 o 
   9   6  17      168.39      106.95     61.76 o 
  10   6  17      456.79      517.34     80.64 o 
   1   7  17      772.49      669.89     38.80 o 
   2   7  17       75.89        5.92     28.06 o 
   3   7  17      117.53      151.80     33.06 o 
   4   7  17     1450.15     1275.86     56.48 o 
   5   7  17      118.80      132.73     32.54 o 
   6   7  17      121.34       83.48     37.10 o 
   7   7  17        0.55      -36.20     38.43 o 
   8   7  17       89.75       48.45     51.26 o 
   9   7  17      443.59      488.79     76.53 o 
   0   8  17     1062.77     1294.95    124.04 o 
   1   8  17      531.72      656.64     44.46 o 
   2   8  17       63.10       97.44     31.98 o 
   3   8  17       23.15       22.29     36.32 o 
   4   8  17     1857.56     2092.57     69.77 o 
   5   8  17        0.07      -39.04     39.04 o 
   6   8  17       75.85       70.39     38.34 o 
   7   8  17      168.17      199.21     47.52 o 
   8   8  17       74.52      149.12     47.65 o 
   1   9  17      567.64      571.94     71.86 o 
   2   9  17     2667.91     2635.45    112.94 o 
   3   9  17      550.55      559.14     72.61 o 
   4   9  17      108.40       84.83     43.53 o 
   5   9  17       15.07       -6.70     35.04 o 
   6   9  17      292.97      363.14     50.74 o 
   7   9  17        3.55      -39.86     39.86 o 
   8   9  17       13.79      -27.64     42.90 o 
   0  10  17       88.27      140.61     89.18 o 
   1  10  17        6.70       11.93     40.24 o 
   2  10  17      165.34      170.28     46.27 o 
   3  10  17       18.53      -37.80     40.11 o 
   4  10  17      213.87      228.20     51.70 o 
   5  10  17       74.44       59.08     46.26 o 
   6  10  17       12.21        6.88     44.42 o 
   7  10  17        3.66      -23.82     39.98 o 
   1  11  17       50.00      -35.79     49.76 o 
   2  11  17      808.62      811.21     79.84 o 
   3  11  17      253.17      180.43     59.17 o 
   4  11  17       59.73       16.65     44.74 o 
   5  11  17       43.57       62.25     47.02 o 
   0  12  17      750.19      706.12    226.33 o 
   1  12  17       64.36       61.17     54.98 o 
   2  12  17       78.54       47.01     54.88 o 
   3  12  17       61.11       25.48     55.97 o 
   0   0  18       31.52        1.65     57.04 o 
   1   0  18     3537.83     4022.97    113.69 o 
   2   0  18     3076.30     3314.94    105.99 o 
   3   0  18      326.20      456.19     48.89 o 
   4   0  18     1216.63     1046.40    163.97 o 
   5   0  18     4219.45     4613.18    284.33 o 
   6   0  18      575.47      550.35     80.65 o 
   7   0  18       36.05       26.02     55.01 o 
   8   0  18       71.62      216.38    141.91 o 
   9   0  18      299.24      164.16     73.87 o 
  10   0  18      206.87      152.45     75.51 o 
  11   0  18      212.69      219.76     84.60 o 
   1   1  18      297.70      383.40     30.98 o 
   2   1  18     1368.01     1439.85     47.03 o 
   3   1  18      588.04      771.04     42.10 o 
   4   1  18     1697.83     1619.29     71.21 o 
   5   1  18      791.07      596.90     54.31 o 
   6   1  18       37.80       -7.00     34.20 o 
   7   1  18       83.68      121.81     42.30 o 
   8   1  18       47.44        8.03     46.44 o 
   9   1  18      568.94      699.11     67.49 o 
  10   1  18       26.87       43.69     42.06 o 
  11   1  18      183.09      134.18     58.13 o 
   0   2  18        7.61       19.84     28.84 o 
   1   2  18     4846.59     4576.84     77.59 o 
   2   2  18      108.15       77.23     21.87 o 
   3   2  18      321.66      349.91     32.09 o 
   4   2  18      278.05      388.08     37.64 o 
   5   2  18        7.64       -5.35     27.03 o 
   6   2  18      145.04      132.80     35.59 o 
   7   2  18      656.62      804.36     66.11 o 
   8   2  18       49.30       85.78     41.52 o 
   9   2  18      276.61      261.98     49.83 o 
  10   2  18      356.58      358.60     57.07 o 
  11   2  18        1.39       72.73     55.59 o 
   1   3  18     2084.04     1853.60     53.54 o 
   2   3  18      977.58      693.55     43.22 o 
   3   3  18      186.49      190.67     29.01 o 
   4   3  18      109.04      112.79     27.29 o 
   5   3  18     2929.41     3177.35    145.51 o 
   6   3  18      175.42      129.28     34.70 o 
   7   3  18        0.44       -1.33     36.13 o 
   8   3  18     1967.77     1843.81     79.30 o 
   9   3  18      496.48      440.09     55.14 o 
  10   3  18      440.52      422.64     56.50 o 
   0   4  18     1761.09     1938.61     76.50 o 
   1   4  18      432.92      374.11     35.25 o 
   2   4  18        8.31       16.20     23.28 o 
   3   4  18     2012.01     2125.24     57.95 o 
   4   4  18      406.00      466.35     36.58 o 
   5   4  18       96.39       -1.98     26.12 o 
   6   4  18       66.43       75.02     32.85 o 
   7   4  18     1819.71     2211.86    161.14 o 
   8   4  18      691.17      708.88     53.42 o 
   9   4  18       19.80       91.68     47.97 o 
  10   4  18      104.79       44.08     48.41 o 
   1   5  18       31.83        1.69     22.82 o 
   2   5  18      154.33      243.65     30.50 o 
   3   5  18        0.97       51.00     25.87 o 
   4   5  18      445.43      377.59     34.81 o 
   5   5  18       22.56      -10.59     27.01 o 
   6   5  18       20.37      -12.53     29.24 o 
   7   5  18        0.08      -20.46     36.12 o 
   8   5  18       26.20       30.37     42.75 o 
   9   5  18        9.30       23.21     45.44 o 
  10   5  18        2.80      -58.50     58.50 o 
   0   6  18        2.95       44.82     36.05 o 
   1   6  18       50.54       62.84     26.30 o 
   2   6  18       18.91       31.54     25.52 o 
   3   6  18     2702.75     2542.27     67.14 o 
   4   6  18     1009.88      993.44     50.90 o 
   5   6  18      374.97      386.37     40.58 o 
   6   6  18       60.53      -23.78     32.13 o 
   7   6  18     1229.19     1212.69     58.43 o 
   8   6  18      207.05      169.53     51.19 o 
   9   6  18       48.60       42.70     57.22 o 
   1   7  18      883.66      976.40     45.29 o 
   2   7  18     1006.48     1012.07     51.24 o 
   3   7  18      517.86      528.68     43.52 o 
   4   7  18       62.32       64.16     31.77 o 
   5   7  18      252.70      319.40     40.29 o 
   6   7  18      717.55      838.72     52.20 o 
   7   7  18       30.40       35.07     42.16 o 
   8   7  18        8.78      -31.38     44.33 o 
   9   7  18      134.50      106.53     60.75 o 
   0   8  18        6.25       -4.20     47.97 o 
   1   8  18     1238.99     1417.72     65.44 o 
   2   8  18      238.74      228.76     37.08 o 
   3   8  18       99.31      106.06     41.21 o 
   4   8  18      222.89      200.60     37.54 o 
   5   8  18       20.81      -33.61     33.61 o 
   6   8  18        6.38      -35.39     35.39 o 
   7   8  18       96.45       35.46     43.75 o 
   8   8  18       44.78       69.54     50.15 o 
   1   9  18        4.46        3.04     35.70 o 
   2   9  18      337.57      441.77     48.81 o 
   3   9  18      112.15      136.73     45.30 o 
   4   9  18        0.61      -31.61     31.61 o 
   5   9  18       42.57       65.14     38.46 o 
   6   9  18       80.22       53.00     40.14 o 
   7   9  18       28.50       70.96     46.05 o 
   0  10  18      764.88      731.44    106.17 o 
   1  10  18      408.88      362.91     55.36 o 
   2  10  18      124.80      181.76     52.38 o 
   3  10  18      221.34      265.26     56.21 o 
   4  10  18      134.85      104.17     47.81 o 
   5  10  18      439.80      415.51     59.66 o 
   6  10  18        5.59       67.04     46.46 o 
   1  11  18        6.07      -20.64     48.58 o 
   2  11  18      179.61      289.12     60.33 o 
   3  11  18        1.29      -47.43     47.43 o 
   4  11  18      398.69      380.01     60.49 o 
   0  12  18        4.77       15.10     72.51 o 
   1  12  18      145.39      113.40     57.08 o 
   1   1  19      352.15      542.04     38.36 o 
   2   1  19        2.21       -9.81     26.38 o 
   3   1  19     1282.95     1559.97     62.71 o 
   4   1  19      117.44      154.19     44.25 o 
   5   1  19      791.19      963.79     82.28 o 
   6   1  19        5.25       32.54     36.61 o 
   7   1  19       11.44       37.13     41.07 o 
   8   1  19       56.96       -2.95     41.09 o 
   9   1  19      487.47      786.21     72.25 o 
  10   1  19        0.04       86.92     45.97 o 
   0   2  19       59.01      103.09     34.22 o 
   1   2  19      547.48      650.00     35.01 o 
   2   2  19      413.76      422.53     37.01 o 
   3   2  19     2295.10     2557.07     71.86 o 
   4   2  19        2.24      -26.38     26.38 o 
   5   2  19      431.22      644.73     45.13 o 
   6   2  19        8.34       16.94     44.02 o 
   7   2  19     1681.15     2103.21    136.11 o 
   8   2  19       36.93       52.40     43.52 o 
   9   2  19       31.45       -4.36     44.90 o 
  10   2  19        0.27       20.80     49.47 o 
   1   3  19       10.33        3.08     20.62 o 
   2   3  19      598.69      882.30     42.77 o 
   3   3  19        0.53       -6.47     21.90 o 
   4   3  19      116.91       53.16     27.21 o 
   5   3  19     2467.32     2304.37     73.97 o 
   6   3  19        5.36      -12.17     30.54 o 
   7   3  19      185.08      308.51     47.35 o 
   8   3  19       61.08      104.80     42.63 o 
   9   3  19      336.56      342.40     50.63 o 
  10   3  19        8.88      -34.58     47.45 o 
   0   4  19      427.41      583.12     50.98 o 
   1   4  19      215.86      253.78     29.63 o 
   2   4  19      721.84      618.58     37.59 o 
   3   4  19      920.39     1236.50     57.64 o 
   4   4  19      153.38      250.07     33.10 o 
   5   4  19      569.52      655.62     48.53 o 
   6   4  19       74.71       41.62     33.83 o 
   7   4  19      914.30     1184.69     67.85 o 
   8   4  19      139.18      122.65     45.44 o 
   9   4  19       27.55      -32.19     43.23 o 
  10   4  19      121.50       36.93     48.41 o 
   1   5  19     2084.09     2078.28     59.31 o 
   2   5  19       12.93        2.35     24.65 o 
   3   5  19      141.21      160.01     29.45 o 
   4   5  19      196.34      266.14     33.34 o 
   5   5  19     1853.45     2050.76     72.95 o 
   6   5  19      602.28      739.89     58.76 o 
   7   5  19        3.97       14.72     39.05 o 
   8   5  19        0.09       -9.72     43.44 o 
   9   5  19      996.63      952.04     79.60 o 
   0   6  19      160.89      187.25     42.83 o 
   1   6  19     2646.14     2644.03     66.76 o 
   2   6  19      101.98      131.47     29.56 o 
   3   6  19      740.63      750.22     46.26 o 
   4   6  19      251.06      243.60     37.56 o 
   5   6  19        2.26      -10.02     30.88 o 
   6   6  19        5.29       14.67     34.72 o 
   7   6  19      320.15      368.03     47.14 o 
   8   6  19      151.20      171.42     53.01 o 
   9   6  19       28.94       -0.61     46.53 o 
   1   7  19       61.50       58.80     29.11 o 
   2   7  19        2.23       -3.76     33.12 o 
   3   7  19       50.83       24.63     29.78 o 
   4   7  19       78.36       57.46     32.86 o 
   5   7  19      547.33      428.15     44.30 o 
   6   7  19        1.77      -33.09     33.09 o 
   7   7  19      175.06      177.42     47.91 o 
   8   7  19      267.01      211.06     57.62 o 
   0   8  19      235.13      171.03     57.98 o 
   1   8  19      787.99      770.36     54.45 o 
   2   8  19      201.31      138.19     36.37 o 
   3   8  19     2158.68     2156.61     72.87 o 
   4   8  19      456.24      393.85     44.21 o 
   5   8  19      335.01      270.78     46.37 o 
   6   8  19       91.26       31.44     41.46 o 
   7   8  19       65.37       59.47     44.36 o 
   1   9  19      389.04      393.17     48.21 o 
   2   9  19       72.46       68.89     39.05 o 
   3   9  19      292.74      133.49     48.05 o 
   4   9  19        4.90       -9.17     40.33 o 
   5   9  19      313.71      308.51     47.92 o 
   6   9  19        1.13      -27.39     38.64 o 
   0  10  19       19.47      149.49     86.64 o 
   1  10  19      200.75       61.57     45.16 o 
   2  10  19      143.30      161.19     48.45 o 
   3  10  19      189.23      162.68     49.24 o 
   4  10  19       24.34       25.50     43.62 o 
   5  10  19       36.82       75.82     49.02 o 
   1  11  19      115.23       46.73     53.29 o 
   2  11  19       21.74      -27.18     48.54 o 
   3  11  19      280.59      262.85     62.94 o 
   0   0  20      410.25      608.84    110.92 o 
   1   0  20      950.75     1043.51     91.52 o 
   2   0  20      500.01      456.66     73.91 o 
   3   0  20     1536.22     1790.60    114.84 o 
   4   0  20      286.03      198.32     60.45 o 
   5   0  20      415.12      371.98    133.10 o 
   6   0  20      360.70      308.78     69.28 o 
   7   0  20      723.99     1011.63    128.60 o 
   8   0  20      876.59      479.46    247.95 o 
   9   0  20      422.71      507.57     93.51 o 
  10   0  20      352.89      424.62     80.06 o 
   1   1  20       44.93       15.84     29.94 o 
   2   1  20       99.66      136.14     36.01 o 
   3   1  20       67.89       60.09     30.44 o 
   4   1  20       62.96       15.24     27.65 o 
   5   1  20     1846.77     2000.27     86.37 o 
   6   1  20      221.37      191.31     46.00 o 
   7   1  20      236.46      264.84     50.27 o 
   8   1  20       22.65       -7.60     44.37 o 
   9   1  20      235.62      302.77     60.91 o 
  10   1  20       36.55      103.75     55.83 o 
   0   2  20      265.13      136.07     36.68 o 
   1   2  20      899.33     1151.70     42.92 o 
   2   2  20      389.67      278.14     33.78 o 
   3   2  20       59.81        7.31     27.24 o 
   4   2  20       41.16       20.91     31.13 o 
   5   2  20      521.63      512.44     47.79 o 
   6   2  20        1.59       29.44     40.80 o 
   7   2  20      188.65      335.25     54.32 o 
   8   2  20        4.21      -21.46     45.14 o 
   9   2  20       67.22       31.66     47.40 o 
  10   2  20       14.44       44.25     49.26 o 
   1   3  20     1082.46     1223.33     49.89 o 
   2   3  20      561.73      443.50     33.24 o 
   3   3  20       89.93       96.90     28.79 o 
   4   3  20      226.08      141.84     38.83 o 
   5   3  20     1298.07     1557.05     82.20 o 
   6   3  20       60.36       78.99     36.23 o 
   7   3  20       86.90       75.00     47.67 o 
   8   3  20       52.73       37.11     48.14 o 
   9   3  20     1157.31     1320.08     78.46 o 
  10   3  20       44.11      -31.49     53.22 o 
   0   4  20      191.22      197.98     43.04 o 
   1   4  20     1063.46      978.22     53.37 o 
   2   4  20        0.54        7.90     25.16 o 
   3   4  20      551.78      427.63     35.66 o 
   4   4  20       72.40       21.72     29.72 o 
   5   4  20       10.25       10.75     32.07 o 
   6   4  20       12.49       -5.86     31.95 o 
   7   4  20     1430.87     1410.67     73.47 o 
   8   4  20        1.06       50.27     49.97 o 
   9   4  20      175.53      135.71     49.68 o 
   1   5  20      354.06      278.74     33.23 o 
   2   5  20       60.80       71.47     28.17 o 
   3   5  20      459.37      356.83     34.96 o 
   4   5  20        6.56        0.46     28.03 o 
   5   5  20      149.70      221.29     39.61 o 
   6   5  20        0.04       19.92     36.63 o 
   7   5  20        2.45       39.21     38.63 o 
   8   5  20        0.05      -23.04     40.68 o 
   9   5  20        7.90      -45.62     45.62 o 
   0   6  20      254.12      279.64     47.85 o 
   1   6  20       82.58      135.03     30.19 o 
   2   6  20      165.85      212.12     36.05 o 
   3   6  20     1555.96     1560.06     56.46 o 
   4   6  20       12.66       -6.87     31.45 o 
   5   6  20       36.71       10.97     33.56 o 
   6   6  20       44.48       12.35     39.39 o 
   7   6  20      184.96      204.53     47.16 o 
   8   6  20        1.18      -44.94     44.94 o 
   1   7  20     1261.85     1266.11     92.62 o 
   2   7  20      696.80      701.96     51.10 o 
   3   7  20     1506.79     1461.15     61.90 o 
   4   7  20      716.16      746.52     59.45 o 
   5   7  20      473.94      527.28     62.60 o 
   6   7  20        2.00      -17.59     34.34 o 
   7   7  20        3.25       14.37     46.90 o 
   8   7  20       41.81       25.09     55.95 o 
   0   8  20      123.84      129.95     53.90 o 
   1   8  20      241.92      171.38     65.85 o 
   2   8  20       33.86       26.52     32.53 o 
   3   8  20      147.70      147.66     36.58 o 
   4   8  20        0.62       51.28     33.92 o 
   5   8  20       33.13      108.34     40.84 o 
   6   8  20      112.12      124.72     46.75 o 
   7   8  20       10.64       15.05     44.79 o 
   1   9  20      241.08      257.01     48.65 o 
   2   9  20        2.70        9.99     37.02 o 
   3   9  20      584.56      644.78     62.83 o 
   4   9  20       18.08       51.34     43.39 o 
   5   9  20       36.70       -8.41     38.40 o 
   6   9  20      230.29      178.03     76.42 o 
   0  10  20       31.45      -65.47     65.47 o 
   1  10  20      166.26      148.17     49.30 o 
   2  10  20        8.60      -41.48     41.48 o 
   3  10  20      188.38      149.84     50.09 o 
   4  10  20      117.19      141.68     51.08 o 
   1  11  20       27.16       18.24     64.87 o 
   2  11  20       11.09      -40.38     52.00 o 
   1   1  21      417.44      238.36     42.27 o 
   2   1  21      312.21      238.75     51.19 o 
   3   1  21      760.69      707.80     59.28 o 
   4   1  21      707.01      650.06     50.79 o 
   5   1  21       43.37       21.10     39.65 o 
   6   1  21       54.60       53.88     43.10 o 
   7   1  21      205.07      246.01     53.81 o 
   8   1  21      801.05      790.11     73.64 o 
   9   1  21      111.24       87.84     58.77 o 
   0   2  21       34.19      -11.91     39.15 o 
   1   2  21      114.27       79.41     28.87 o 
   2   2  21       39.27      -24.35     28.34 o 
   3   2  21      597.00      588.54     56.84 o 
   4   2  21     2041.37     2053.16    101.71 o 
   5   2  21       31.60       37.83     34.13 o 
   6   2  21      474.77      410.65     56.49 o 
   7   2  21      663.79      619.98     64.26 o 
   8   2  21      600.98      717.37     72.04 o 
   9   2  21        1.05      -25.98     46.15 o 
   1   3  21        8.78       -5.02     22.54 o 
   2   3  21      149.72      299.67     34.57 o 
   3   3  21       15.67      -24.04     27.82 o 
   4   3  21      479.32      380.73     44.49 o 
   5   3  21      687.00      598.61     53.67 o 
   6   3  21      394.47      522.01     61.25 o 
   7   3  21      329.51      276.90     54.53 o 
   8   3  21      108.64       75.87     56.17 o 
   9   3  21       44.12       74.27     51.49 o 
   0   4  21     2347.67     2044.44     84.07 o 
   1   4  21       61.09        9.70     26.82 o 
   2   4  21      201.95      136.04     29.78 o 
   3   4  21      158.81      153.61     31.84 o 
   4   4  21       54.60      -19.87     29.24 o 
   5   4  21       55.31        3.94     32.42 o 
   6   4  21      571.63      623.50     51.30 o 
   7   4  21      133.84      147.06     44.15 o 
   8   4  21        6.01       16.05     52.49 o 
   9   4  21       33.23       28.12     58.82 o 
   1   5  21      563.85      621.81     40.72 o 
   2   5  21     3457.31     3662.85     81.10 o 
   3   5  21        0.86      -25.02     26.62 o 
   4   5  21      402.37      375.55     43.56 o 
   5   5  21     1096.10     1071.13     60.00 o 
   6   5  21       37.98       42.40     41.82 o 
   7   5  21       11.30       45.69     40.63 o 
   8   5  21        3.36      -27.11     44.15 o 
   0   6  21     2195.88     2548.36     97.28 o 
   1   6  21      980.76      950.23     60.64 o 
   2   6  21       31.96      -15.08     27.00 o 
   3   6  21        1.07       47.56     30.15 o 
   4   6  21      155.67      153.88     37.66 o 
   5   6  21        4.49       16.69     37.99 o 
   6   6  21       41.45      -29.37     39.55 o 
   7   6  21        7.40      -19.25     39.49 o 
   8   6  21        2.36       72.37     48.45 o 
   1   7  21        0.03      -29.45     29.45 o 
   2   7  21       63.88      137.20     34.84 o 
   3   7  21       46.60      -31.93     31.93 o 
   4   7  21       63.70      109.85     36.69 o 
   5   7  21      186.74      190.46     43.06 o 
   6   7  21      269.40      127.06     46.77 o 
   7   7  21      105.29       76.92     45.17 o 
   0   8  21      285.69      350.91     66.73 o 
   1   8  21      192.58      129.96     41.41 o 
   2   8  21        0.92       -5.71     32.26 o 
   3   8  21       92.23      163.55     38.93 o 
   4   8  21      565.92      663.74     53.77 o 
   5   8  21      187.60      196.55     46.52 o 
   6   8  21        2.02       -8.15     37.57 o 
   1   9  21      289.51      297.76     47.93 o 
   2   9  21       33.11      -11.34     38.05 o 
   3   9  21       68.43       51.90     84.54 o 
   4   9  21      373.83      312.25     56.06 o 
   5   9  21       36.59       41.32     39.06 o 
   0  10  21       76.67        0.07     74.24 o 
   1  10  21      197.66      164.61     55.54 o 
   2  10  21      154.00      117.42     50.27 o 
   3  10  21      131.66      107.39     49.42 o 
   0   0  22     1286.71     1108.16    145.90 o 
   1   0  22      760.83      851.85     88.82 o 
   2   0  22      254.83      317.70    100.78 o 
   3   0  22       21.33       21.33     52.64 o 
   4   0  22     2468.66     2797.36    213.47 o 
   5   0  22      570.54      508.27     84.60 o 
   6   0  22      218.27      200.36     71.96 o 
   7   0  22       60.47       34.53     62.99 o 
   8   0  22     1054.06     1198.54    118.47 o 
   9   0  22       88.13      148.93     78.09 o 
   1   1  22        0.08        3.06     33.39 o 
   2   1  22      247.84      348.00     50.17 o 
   3   1  22        1.97       -4.10     36.95 o 
   4   1  22       49.79       13.77     44.94 o 
   5   1  22      139.01      105.86     44.30 o 
   6   1  22      853.62     1010.84    138.91 o 
   7   1  22       17.08       58.51     47.20 o 
   8   1  22      131.65      205.76     57.04 o 
   9   1  22        1.81       35.51     51.69 o 
   0   2  22      426.59      492.54     61.77 o 
   1   2  22      893.01      654.70     59.63 o 
   2   2  22       82.42       64.94     40.36 o 
   3   2  22        5.32       25.35     31.62 o 
   4   2  22      159.85      130.36     40.62 o 
   5   2  22      284.13      273.53     48.96 o 
   6   2  22      637.91      847.04     98.68 o 
   7   2  22      438.32      389.81     73.50 o 
   8   2  22        2.42       16.29     48.91 o 
   9   2  22       20.16       -5.33     50.50 o 
   1   3  22       58.12       63.06     31.38 o 
   2   3  22     2303.07     2509.90     84.25 o 
   3   3  22       10.11       -4.83     32.16 o 
   4   3  22      743.02      888.63     60.01 o 
   5   3  22        4.55       25.64     36.72 o 
   6   3  22      225.02      341.11     69.09 o 
   7   3  22       15.86        7.82     46.15 o 
   8   3  22      248.46      279.69     64.46 o 
   9   3  22        0.02      -54.21     54.21 o 
   0   4  22     4777.11     5598.80    142.95 o 
   1   4  22      469.16      441.23     38.09 o 
   2   4  22      110.17       68.62     29.29 o 
   3   4  22        3.56      -30.69     30.69 o 
   4   4  22     1519.55     1728.68     69.08 o 
   5   4  22      240.12      268.57     46.83 o 
   6   4  22       13.19       13.38     39.17 o 
   7   4  22      421.53      383.12     61.59 o 
   8   4  22      129.28      194.01     64.38 o 
   1   5  22        6.86       13.68     28.79 o 
   2   5  22      282.00      335.21     37.47 o 
   3   5  22       96.40       89.90     32.21 o 
   4   5  22       89.88       40.86     33.99 o 
   5   5  22        1.76       56.35     36.25 o 
   6   5  22       13.20      -20.39     38.92 o 
   7   5  22        3.41      -23.75     40.64 o 
   8   5  22        9.41      -73.02     80.61 o 
   0   6  22     1794.06     1979.52     90.47 o 
   1   6  22      347.19      367.76     38.21 o 
   2   6  22       42.10      -13.03     28.40 o 
   3   6  22       19.77       29.07     33.52 o 
   4   6  22     1334.48     1332.94     74.25 o 
   5   6  22      103.60       65.10     41.60 o 
   6   6  22        7.64        1.96     41.06 o 
   7   6  22       92.32      103.07     45.63 o 
   1   7  22      148.87      103.14     35.76 o 
   2   7  22     2307.91     2496.32     79.22 o 
   3   7  22        1.18       12.09     33.96 o 
   4   7  22      249.52      261.38     41.89 o 
   5   7  22        2.03       -8.87     38.87 o 
   6   7  22       50.70      122.31     47.41 o 
   0   8  22       15.13       14.71     52.71 o 
   1   8  22      345.89      239.67     45.15 o 
   2   8  22      199.91      186.88     43.61 o 
   3   8  22       24.73       17.05     36.58 o 
   4   8  22        7.48       43.53     36.26 o 
   5   8  22      108.42       70.47     44.70 o 
   1   9  22        9.03      -36.42     36.42 o 
   2   9  22      265.85      193.08     47.43 o 
   3   9  22       52.84       87.11     48.00 o 
   4   9  22      231.22      181.62     50.98 o 
   0  10  22       31.04      -37.53     69.70 o 
   1  10  22      174.02       94.52     49.63 o 
   1   1  23      110.92       93.71     41.64 o 
   2   1  23     1174.31     1449.15     97.23 o 
   3   1  23      612.34      496.30     58.99 o 
   4   1  23       92.15       39.41     40.96 o 
   5   1  23     1251.10     1190.62    108.11 o 
   6   1  23      514.44      775.45    106.33 o 
   7   1  23        8.33      -18.64     48.18 o 
   8   1  23      171.81      228.15     59.87 o 
   0   2  23      101.63      124.67     91.90 o 
   1   2  23      300.88      182.89     45.09 o 
   2   2  23       30.58      113.01     41.67 o 
   3   2  23      280.41      313.28     68.83 o 
   4   2  23     1134.74     1173.16     77.20 o 
   5   2  23        0.12       75.35     44.70 o 
   6   2  23       34.50       86.38     48.38 o 
   7   2  23      101.25      136.09     53.99 o 
   8   2  23      314.69      394.05     65.01 o 
   1   3  23      467.69      382.66     48.42 o 
   2   3  23        2.33        3.78     36.00 o 
   3   3  23      983.25      940.50     61.24 o 
   4   3  23       23.72        8.30     49.09 o 
   5   3  23      138.37      173.94     46.96 o 
   6   3  23      460.42      476.71     63.54 o 
   7   3  23       75.55       17.96     44.72 o 
   8   3  23       48.02       20.17     50.61 o 
   0   4  23     1102.31     1574.38    141.09 o 
   1   4  23      105.35      184.72     33.43 o 
   2   4  23      182.11      233.62     40.53 o 
   3   4  23       11.40       53.48     37.50 o 
   4   4  23       10.11       87.36     38.96 o 
   5   4  23        0.30        6.28     36.24 o 
   6   4  23      401.58      472.40     55.22 o 
   7   4  23       75.16      197.22     54.72 o 
   8   4  23       16.17       70.74     62.21 o 
   1   5  23      437.01      483.37     41.40 o 
   2   5  23     1586.28     1630.40     59.35 o 
   3   5  23     1968.31     1851.26     68.43 o 
   4   5  23      453.23      412.28     47.78 o 
   5   5  23       45.69       17.46     39.47 o 
   6   5  23       72.94      115.56     49.36 o 
   7   5  23       11.14       56.89     47.63 o 
   0   6  23     1538.00     1715.05     87.56 o 
   1   6  23      165.81      178.44     36.30 o 
   2   6  23        2.03       22.75     30.14 o 
   3   6  23      104.93       43.10     40.28 o 
   4   6  23      218.64      169.46     46.02 o 
   5   6  23       12.96       19.80     47.35 o 
   6   6  23       87.26       56.28     45.95 o 
   1   7  23      273.02      302.06     42.83 o 
   2   7  23       38.13       44.02     34.57 o 
   3   7  23      620.45      664.20     61.23 o 
   4   7  23        1.48       19.86     35.15 o 
   5   7  23       40.70      -26.11     41.65 o 
   6   7  23      205.99      274.17     61.51 o 
   0   8  23      269.71      274.91     67.87 o 
   1   8  23       34.74       38.23     40.35 o 
   2   8  23       32.64       -3.39     38.21 o 
   3   8  23      359.40      339.87     53.86 o 
   4   8  23      585.78      570.56     53.24 o 
   1   9  23       17.53        8.41     42.60 o 
   2   9  23      188.97      215.20     47.94 o 
   3   9  23      160.63      176.21     57.12 o 
   0   0  24      441.63      427.44    112.06 o 
   1   0  24        7.68      -51.41     51.41 o 
   2   0  24      476.49      504.69     86.59 o 
   3   0  24     1792.97     1755.28    127.13 o 
   4   0  24      229.64      262.64     75.24 o 
   5   0  24      196.71      142.55     71.31 o 
   6   0  24      297.68      422.81     85.87 o 
   7   0  24     1725.30     1756.68    235.14 o 
   8   0  24        0.21       58.30     70.26 o 
   1   1  24       78.17      147.89     44.80 o 
   2   1  24       20.09       33.07     43.10 o 
   3   1  24       54.28       75.71     44.21 o 
   4   1  24        1.08      -38.35     38.35 o 
   5   1  24      367.11      245.27     53.82 o 
   6   1  24      431.06      472.95     62.67 o 
   7   1  24       88.34       84.67     62.48 o 
   8   1  24       79.51       59.06     73.98 o 
   0   2  24     1246.72     1527.70    130.82 o 
   1   2  24       59.15       96.83     44.77 o 
   2   2  24       93.17      148.69     47.15 o 
   3   2  24       66.24       51.48     44.10 o 
   4   2  24        7.25      -23.17     40.12 o 
   5   2  24      399.07      433.33     68.19 o 
   6   2  24       26.07      -10.19     45.64 o 
   7   2  24      656.15      748.22     75.64 o 
   8   2  24      193.33      278.93    104.52 o 
   1   3  24      542.88      605.59     63.16 o 
   2   3  24      294.45      306.52     54.93 o 
   3   3  24      279.28      269.21     53.35 o 
   4   3  24      102.63      100.60     46.43 o 
   5   3  24      346.11      292.52     76.05 o 
   6   3  24        9.73       -1.61     42.76 o 
   7   3  24       25.23       54.40     49.04 o 
   0   4  24        5.73       50.53     49.55 o 
   1   4  24     2046.07     1976.08     74.11 o 
   2   4  24      131.86      134.76     42.99 o 
   3   4  24      202.38      275.24     46.82 o 
   4   4  24       77.60       61.95     41.17 o 
   5   4  24      206.85      163.22     44.76 o 
   6   4  24      528.26      593.73     60.84 o 
   7   4  24        1.67       -3.10     55.22 o 
   1   5  24        0.14        3.59     31.05 o 
   2   5  24       49.54       44.31     33.43 o 
   3   5  24       19.46        2.51     38.63 o 
   4   5  24       11.06       -9.26     38.65 o 
   5   5  24       59.19       37.20     43.71 o 
   6   5  24        6.25      -44.14     44.14 o 
   0   6  24       25.74       28.70     62.10 o 
   1   6  24      992.97      987.86     52.62 o 
   2   6  24      640.02      673.00     47.90 o 
   3   6  24      207.77      274.55     57.29 o 
   4   6  24       13.57      -15.21     40.49 o 
   5   6  24      274.46      318.75     53.28 o 
   6   6  24      230.56      248.02     98.12 o 
   1   7  24      181.71      171.62     41.13 o 
   2   7  24      125.87      101.15     42.99 o 
   3   7  24      113.07      151.06     40.72 o 
   4   7  24       16.88       35.44     40.20 o 
   5   7  24      288.97      298.06     79.02 o 
   0   8  24      648.73      613.29     83.74 o 
   1   8  24       97.78       54.06     41.96 o 
   2   8  24        9.28      -15.18     39.24 o 
   3   8  24       31.66       47.31     38.95 o 
   1   1  25      135.27      123.13     55.05 o 
   2   1  25      133.05       55.68     46.12 o 
   3   1  25       15.24       93.60     46.02 o 
   4   1  25      652.95      739.55     70.36 o 
   5   1  25      339.58      240.56     53.80 o 
   6   1  25        0.68       69.93     51.08 o 
   7   1  25        0.08       55.97     51.75 o 
   0   2  25      197.20      433.50     82.24 o 
   1   2  25      189.46      162.01     49.81 o 
   2   2  25      157.82      176.50     51.93 o 
   3   2  25      760.07      651.78     81.91 o 
   4   2  25       60.06       18.39     46.52 o 
   5   2  25       66.23       66.27     47.44 o 
   6   2  25        0.95        9.39     49.77 o 
   7   2  25      409.84      480.85     69.79 o 
   1   3  25      151.32      200.60     51.65 o 
   2   3  25      668.64      665.03     66.92 o 
   3   3  25      234.67      243.84     54.29 o 
   4   3  25       75.08        1.14     45.25 o 
   5   3  25        8.99      -12.46     46.53 o 
   6   3  25       22.94       72.47     50.41 o 
   0   4  25        9.27       -1.65     61.35 o 
   1   4  25      189.07      196.22     52.63 o 
   2   4  25      173.58       80.92     48.02 o 
   3   4  25       34.56       20.39     46.67 o 
   4   4  25       71.26       98.83     39.76 o 
   5   4  25        0.04       44.40     42.38 o 
   6   4  25        1.76      -39.18     41.82 o 
   1   5  25      737.52      700.79     70.75 o 
   2   5  25      399.25      291.30     46.07 o 
   3   5  25      298.37      318.00     56.51 o 
   4   5  25      422.41      461.10     55.50 o 
   5   5  25      324.06      390.83     63.44 o 
   0   6  25      156.01      109.30     48.84 o 
   1   6  25      265.23      310.47     41.54 o 
   2   6  25       61.92      130.96     38.14 o 
   3   6  25       96.92      156.84     46.70 o 
   4   6  25        0.00        9.46     46.26 o 
   5   6  25       40.14      194.71    115.35 o 
   1   7  25       13.01      -19.54     35.82 o 
   2   7  25      481.74      474.35     49.80 o 
   3   7  25       73.62       75.50     42.19 o 
   0   8  25        3.68       18.16     59.47 o 
   1   8  25       20.43      162.82     76.61 o 
   0   0  26        7.66      -81.25     81.25 o 
   1   0  26      109.71      156.95     93.49 o 
   2   0  26      887.88     1140.42    263.22 o 
   3   0  26      719.05      919.15    175.25 o 
   4   0  26      279.30      399.88     87.22 o 
   5   0  26      364.28      442.04     92.66 o 
   6   0  26      218.28      399.23     93.30 o 
   1   1  26       78.52       66.28     46.88 o 
   2   1  26      215.34      304.39     62.37 o 
   3   1  26       43.48       68.42     47.88 o 
   4   1  26      283.94      292.03     59.62 o 
   5   1  26       32.87      126.24     50.24 o 
   6   1  26       12.20      -12.52     45.11 o 
   0   2  26      510.41      308.46     82.98 o 
   1   2  26      173.95      184.48     52.05 o 
   2   2  26       11.47       33.14     45.66 o 
   3   2  26       56.07       15.60     47.16 o 
   4   2  26        1.93        8.71     44.91 o 
   5   2  26        0.33        2.68     46.03 o 
   6   2  26      299.13      262.66     85.10 o 
   1   3  26      286.64      313.10     55.54 o 
   2   3  26      158.33      140.70     48.46 o 
   3   3  26       30.05      -13.93     44.06 o 
   4   3  26        5.06      -10.14     49.02 o 
   5   3  26      162.12      206.33     89.43 o 
   6   3  26       74.93       45.76     53.59 o 
   0   4  26      968.73      855.03    106.22 o 
   1   4  26       96.55       30.44     46.95 o 
   2   4  26      163.31      176.84     52.10 o 
   3   4  26       83.23       50.94     50.54 o 
   4   4  26      150.24      105.45     50.96 o 
   5   4  26       26.03        5.45     49.54 o 
   1   5  26        2.36      -17.48     40.76 o 
   2   5  26        0.13      -35.99     45.30 o 
   3   5  26        0.33       65.61     49.87 o 
   4   5  26       25.69      -26.20     40.71 o 
   0   6  26      398.58      404.78     61.68 o 
   1   6  26        3.57       52.19     39.33 o 
   2   6  26       44.60       59.95     45.27 o 
   3   6  26       29.05       13.91     45.61 o 
   1   7  26      167.41      165.89     42.73 o 
   1   1  27       57.42       16.95     48.45 o 
   2   1  27      283.12      379.59     62.00 o 
   3   1  27       26.56       -2.32     48.19 o 
   4   1  27      467.67      539.53    108.21 o 
   5   1  27        0.70       11.25     49.32 o 
   0   2  27      833.25      819.99    201.17 o 
   1   2  27       10.77       34.64     46.84 o 
   2   2  27       54.06      -19.56     47.76 o 
   3   2  27       27.26       23.75     46.28 o 
   4   2  27      217.12      197.44     57.04 o 
   5   2  27      109.84      108.93     54.61 o 
   1   3  27        0.07        4.51     44.27 o 
   2   3  27      169.19      102.49     50.15 o 
   3   3  27        0.38      -11.64     47.98 o 
   4   3  27       15.21       56.19     52.37 o 
   0   4  27      113.19      155.03     77.53 o 
   1   4  27        0.10      -10.36     46.85 o 
   2   4  27       77.81       65.60     49.63 o 
   3   4  27       92.74      128.67     53.68 o 
   4   4  27      112.68      204.84     57.15 o 
   1   5  27      119.21       68.11     47.15 o 
   2   5  27      270.18      207.12     55.98 o 
   3   5  27       27.85       72.99     50.28 o 
   0   6  27        0.82       46.05    141.97 o 
   0   0  28      762.39     1206.15    170.88 o 
   1   0  28        4.57      -40.13     69.11 o 
   2   0  28      127.91       37.72     70.67 o 
   3   0  28      246.83      287.61     85.74 o 
   4   0  28      215.14      273.53     91.53 o 
   1   1  28       11.84      113.02     55.61 o 
   2   1  28      279.07      347.76     63.14 o 
   3   1  28        0.05       25.15     55.79 o 
   4   1  28       56.56       90.54     54.17 o 
   0   2  28        2.04       -5.13     69.27 o 
   1   2  28       44.79       81.56     52.93 o 
   2   2  28       15.72       13.35     50.22 o 
   3   2  28       37.27       31.29     49.07 o 
   1   3  28        4.12       38.25     49.02 o 
   2   3  28      320.33      358.28     66.83 o 
   3   3  28       54.23        8.40     68.64 o 
   0   4  28      428.88      319.79     90.86 o 
   1   4  28       13.96       49.22     51.54 o 
   2   4  28        0.27        6.17     49.87 o 
   1   1  29      124.95      145.59     61.01 o 
   2   1  29       51.16      -20.73     54.52 o 
   0   2  29      634.79      668.82    252.70 o 
   1   2  29       70.20       31.26     54.52 o 
                                                 
